# Supplementary material for: Transcriptome dynamics of rooting zone and aboveground parts of cuttings during adventitious root formation in Cryptomeria japonica D. Don
Source: BMC Plant Biol. 2018 Sep 19;18:201. doi: 10.1186/s12870-018-1401-7 (PMC6148763; doi:10.1186/s12870-018-1401-7)
Supplement: Supplementary file 4 — Table S1. Primers for qRT-PCR analyses. (XLSX 10 kb) [file 12870_2018_1401_MOESM4_ESM.xlsx]

## Sheet: Additional file 4
Measurement ID	TAIR_ID	Putative gene function	Forwad Primer Sequence	Reverse Primer Sequence	E-value
reCj18260	AT5G62000	auxin response factor 2	5'-AAGGCACGCTGATGAATGTCT-3'	5'-TCTTTGGCCGCTAGCTCTTG-3'	0
reCj18826	AT1G30330	auxin response factor 6	5'-AGGTGCCTCAATACAGAGCTTTG-3'	5'-CAGCTACCTGTTCGCTATGTCCTT-3'	0
reCj18758	AT1G70940	Auxin efflux carrier family protein	5'-GAGCCATGATGCGCAGAAT-3'	5'-TGAGGATAAGGCGCGTCATT-3'	0
reCj18051	AT3G43600	aldehyde oxidase 2	5'-GGCGTGTACGGTCATAATATCTGA-3'	5'-AGGCCTGAGGCACGAATTC-3'	0
reCj24821	AT4G37650	GRAS family transcription factor	5'-AGTCGTGGAAGACGAGATGGA-3'	5'-ACCTCAGGCACTCGCTGAA-3'	7.25e-55
reCj22196	AT1G50420	scarecrow-like 3	5'-GGCTGAGTGAGGCCTTGAACT-3'	5'-GCTGCGGAAGCACAGATTC-3'	3.48e-68
reCj20044	AT1G30100	nine-cis-epoxycarotenoid dioxygenase 5	5'-GGTCGTCGTCATTGGGTCTT-3'	5'-GAGAGCTGCATCGGACTCATT-3'	0
reCj19463	AT1G77760	nitrate reductase 1	5'-GCCATGACGTGAGATTGTTCA-3'	5'-GGTAGGGAGACCCAAGTTTTGA-3'	0
reCj31726	AT1G08380	photosystem I subunit O	5'-GGGAAGTCCTCTAAGAAAGCAAAA-3'	5'-CCTCAGCCAATCTCTCTGAAAAC-3'	1.73e-47
reCj31076	AT1G28370	ERF domain protein 11	5'-GCAAAGGCTAAGACGAATTTCAG-3'	5'-CGTCGAACAAGCCTCAAATTG-3'	6.71e-22
