# Supplementary material for: Transcriptome dynamics of rooting zone and aboveground parts of cuttings during adventitious root formation in Cryptomeria japonica D. Don
Source: BMC Plant Biol. 2018 Sep 19;18:201. doi: 10.1186/s12870-018-1401-7 (PMC6148763; doi:10.1186/s12870-018-1401-7)
Supplement: Supplementary file 5 — Table S2. Annotation of genes in clusters in (A) “all”, (B) “base and middle” and (C) “needles”. (XLSX 1006 kb) [file 12870_2018_1401_MOESM5_ESM.xlsx]

## Sheet: Additional file 5A
cluster	Measurement ID	TAIR_ID	Gene Name	E-value
A1	reCj00370	AT1G69550	disease resistance protein (TIR-NBS-LRR class)	1.87e-31
	reCj00371	AT1G69550	disease resistance protein (TIR-NBS-LRR class)	8.62e-18
	reCj00372	AT5G01130	hypothetical protein (DUF674)	0.890266
	reCj00373	AT4G13780	methionine-tRNA ligase, putative / methionyl-tRNA synthetase, putative / MetRS	2.22175
	reCj00374	AT4G24620	phosphoglucose isomerase 1(PGI1)	0.979381
	reCj00377	AT3G25510	disease resistance protein (TIR-NBS-LRR class) family protein	3.55e-25
	reCj02116	AT1G27170	transmembrane receptors / ATP binding protein	6.47e-33
	reCj03220	AT3G12740	ALA-interacting subunit 1(ALIS1)	2.64e-158
	reCj04960	AT1G49050	Eukaryotic aspartyl protease family protein	6.76e-84
	reCj04989	AT1G07130	Nucleic acid-binding, OB-fold-like protein(STN1)	3.9e-38
	reCj05620	AT3G19950	RING/U-box superfamily protein	1.03e-37
	reCj06898	AT2G36760	UDP-glucosyl transferase 73C2(UGT73C2)	4.64e-26
	reCj07049	AT1G62870	hypothetical protein	7.56437
	reCj07076	AT5G15300	Pentatricopeptide repeat (PPR) superfamily protein	0.160657
	reCj07653	AT5G64090	hyccin	4.29e-95
	reCj07704	AT1G48800	Terpenoid cyclases/Protein prenyltransferases superfamily protein	0.543355
	reCj08492	AT3G52430	alpha/beta-Hydrolases superfamily protein(PAD4)	9.31e-54
	reCj08496	AT1G27170	transmembrane receptors / ATP binding protein	3.36e-87
	reCj08633	AT1G72890	Disease resistance protein (TIR-NBS class)	1.85e-29
	reCj08659	AT5G15870	glycosyl hydrolase family 81 protein	6.48e-163
	reCj09056	AT1G65690	Late embryogenesis abundant (LEA) hydroxyproline-rich glycoprotein family	9.41e-48
	reCj09058	AT1G65690	Late embryogenesis abundant (LEA) hydroxyproline-rich glycoprotein family	1.46e-61
	reCj09575	AT5G36930	Disease resistance protein (TIR-NBS-LRR class) family	9.96e-32
	reCj09768	AT4G17310	hypothetical protein	7.38e-10
	reCj10144	AT3G15470	Transducin/WD40 repeat-like superfamily protein	1.1e-121
	reCj10448	AT5G21990	Tetratricopeptide repeat (TPR)-like superfamily protein(TPR7)	2.23e-142
	reCj10469	AT3G14180	sequence-specific DNA binding transcription factor(ASIL2)	6.04e-33
	reCj10534	AT5G50890	alpha/beta-Hydrolases superfamily protein	1.81e-49
	reCj10732	AT1G68710	ATPase E1-E2 type family protein / haloacid dehalogenase-like hydrolase family protein	0
	reCj10942	AT4G17880	Basic helix-loop-helix (bHLH) DNA-binding family protein(MYC4)	7.77e-62
	reCj11256	AT5G54380	protein kinase family protein(THE1)	0
	reCj11260	AT1G69550	disease resistance protein (TIR-NBS-LRR class)	8.4e-42
	reCj11454	AT4G33300	ADR1-like 1(ADR1-L1)	6.67e-153
	reCj11455	AT4G33300	ADR1-like 1(ADR1-L1)	9.79e-157
	reCj11542	AT4G33300	ADR1-like 1(ADR1-L1)	4.78e-101
	reCj11726	AT1G27170	transmembrane receptors / ATP binding protein	3.01e-61
	reCj11852	AT1G76160	SKU5 similar 5(sks5)	3.68e-157
	reCj11853	AT4G22010	SKU5 similar 4(sks4)	0
	reCj11960	AT4G25160	U-box domain-containing protein kinase family protein	1.05e-169
	reCj12227	AT1G21270	wall-associated kinase 2(WAK2)	6.83e-112
	reCj12254	AT4G26640	WRKY family transcription factor family protein(WRKY20)	3.92e-92
	reCj12258	AT3G53030	ser/arg-rich protein kinase 4(SRPK4)	0
	reCj12374	AT2G33580	Protein kinase superfamily protein(LYK5)	1.41e-112
	reCj12474	AT1G76160	SKU5 similar 5(sks5)	0
	reCj12585	AT1G08200	UDP-D-apiose/UDP-D-xylose synthase 2(AXS2)	0
	reCj12682	AT5G26340	Major facilitator superfamily protein(MSS1)	0
	reCj12683	AT5G26340	Major facilitator superfamily protein(MSS1)	0
	reCj12845	AT4G37483	hypothetical protein	2.43663
	reCj12928	AT3G48080	alpha/beta-Hydrolases superfamily protein	1.07e-57
	reCj12932	AT5G56420	F-box/RNI-like/FBD-like domains-containing protein	1.52e-18
	reCj12967	AT2G41060	RNA-binding (RRM/RBD/RNP motifs) family protein	2.83e-75
	reCj13006	AT3G48990	AMP-dependent synthetase and ligase family protein(AAE3)	0
	reCj13066	AT4G33300	ADR1-like 1(ADR1-L1)	3.12e-112
	reCj13081	AT4G01070	UDP-Glycosyltransferase superfamily protein(GT72B1)	1.09e-113
	reCj13186	AT1G15710	prephenate dehydrogenase family protein	1.98e-139
	reCj13201	AT2G36780	UDP-Glycosyltransferase superfamily protein	2.95e-76
	reCj13210	AT3G17390	S-adenosylmethionine synthetase family protein(MTO3)	0
	reCj13250	AT2G43320	S-adenosyl-L-methionine-dependent methyltransferases superfamily protein	4.9e-104
	reCj13298	AT4G15130	phosphorylcholine cytidylyltransferase2(CCT2)	4.99e-136
	reCj13430	AT4G24830	arginosuccinate synthase family	0
	reCj13512	AT3G19950	RING/U-box superfamily protein	2.8e-34
	reCj13598	AT5G54380	protein kinase family protein(THE1)	1.32e-130
	reCj13762	AT3G51470	Protein phosphatase 2C family protein	5.18e-161
	reCj13868	AT5G45290	RING/U-box superfamily protein	1.21e-44
	reCj14120	AT4G09180	basic helix-loop-helix (bHLH) DNA-binding superfamily protein(FBH2)	1.06e-34
	reCj14183	AT5G09960	sorbin/SH3 domain protein	3.07e-05
	reCj14349	AT3G16510	Calcium-dependent lipid-binding (CaLB domain) family protein	3.55e-16
	reCj14355	AT3G63310	Bax inhibitor-1 family protein(BIL4)	4.07e-88
	reCj14616	AT2G32300	uclacyanin 1(UCC1)	3.12e-24
	reCj14721	AT3G12180	Cornichon family protein	1.88e-50
	reCj14770	AT3G17000	ubiquitin-conjugating enzyme 32(UBC32)	7.3e-109
	reCj14889	AT1G73500	MAP kinase kinase 9(MKK9)	6.24e-83
	reCj14985	AT2G23810	tetraspanin8(TET8)	4.83e-73
	reCj14988	AT2G38360	prenylated RAB acceptor 1.B4(PRA1.B4)	8.48e-70
	reCj14989	AT2G38360	prenylated RAB acceptor 1.B4(PRA1.B4)	2.66e-70
	reCj15078	AT4G22758	PPR containing protein	1.65e-22
	reCj15254	AT5G21050	hyccin	2.15437
	reCj15323	AT1G76180	Dehydrin family protein(ERD14)	1.72642
	reCj15520	AT5G51550	EXORDIUM like 3(EXL3)	2.51e-137
	reCj15526	AT5G01380	Homeodomain-like superfamily protein	1.41e-23
	reCj15631	AT3G11690	hypothetical protein	0.00194468
	reCj15678	AT4G39960	Molecular chaperone Hsp40/DnaJ family protein	4.38e-16
	reCj15772	AT4G40045	transmembrane protein	4.54e-13
	reCj15854	AT1G47890	receptor like protein 7(RLP7)	5.38e-41
	reCj16011	AT3G45970	expansin-like A1(EXLA1)	1.55e-29
	reCj16212	AT5G06320	NDR1/HIN1-like 3(NHL3)	2.72e-20
	reCj16637	AT1G01490	Heavy metal transport/detoxification superfamily protein	2.9e-13
	reCj16726	AT4G14600	Target SNARE coiled-coil domain protein	6.66e-34
	reCj16779	AT2G46600	Calcium-binding EF-hand family protein	6.58e-38
	reCj16904	AT1G69550	disease resistance protein (TIR-NBS-LRR class)	2.13e-08
	reCj16905	AT1G69550	disease resistance protein (TIR-NBS-LRR class)	8.92e-12
	reCj16908	AT5G11740	arabinogalactan protein 15(AGP15)	0.135259
	reCj16909	AT5G11740	arabinogalactan protein 15(AGP15)	0.0561594
	reCj17072	AT1G01490	Heavy metal transport/detoxification superfamily protein	1.8e-15
	reCj17377	AT5G53250	arabinogalactan protein 22(AGP22)	3.95e-14
	reCj17419	AT2G28580	transmembrane protein, putative (DUF247)	2.67139
	reCj17576	AT2G01300	mediator of RNA polymerase II transcription subunit	1.1e-19
	reCj17775	AT3G11130	Clathrin, heavy chain	0
	reCj17866	AT1G04700	PB1 domain-containing protein tyrosine kinase	1.9e-143
	reCj17873	AT5G04930	aminophospholipid ATPase 1(ALA1)	0
	reCj17927	AT1G03370	C2 calcium/lipid-binding and GRAM domain containing protein	0
	reCj17963	AT1G20980	squamosa promoter binding protein-like 14(SPL14)	5.2e-173
	reCj17990	AT4G39350	cellulose synthase A2(CESA2)	0
	reCj17997	AT1G20780	senescence-associated E3 ubiquitin ligase 1(SAUL1)	2.69e-23
	reCj18020	AT3G02130	receptor-like protein kinase 2(RPK2)	0
	reCj18104	AT2G46380	extra-large G-like protein, putative (DUF3133)	8.74e-63
	reCj18160	AT4G12780	Chaperone DnaJ-domain superfamily protein	1.12e-70
	reCj18178	AT5G42620	metalloendopeptidase / zinc ion binding protein	0
	reCj18254	AT5G44790	copper-exporting ATPase / responsive-to-antagonist 1 / copper-transporting ATPase (RAN1)(RAN1)	0
	reCj18325	AT2G31880	Leucine-rich repeat protein kinase family protein(SOBIR1)	1.32e-156
	reCj18354	AT1G66150	transmembrane kinase 1(TMK1)	0
	reCj18472	AT1G47890	receptor like protein 7(RLP7)	1.19e-83
	reCj18545	AT1G02660	alpha/beta-Hydrolases superfamily protein	3.7e-149
	reCj18561	AT1G25280	tubby like protein 10(TLP10)	6.95e-175
	reCj18577	AT5G45110	NPR1-like protein 3(NPR3)	2.1e-145
	reCj18644	AT4G22130	STRUBBELIG-receptor family 8(SRF8)	0
	reCj18681	AT1G80280	alpha/beta-Hydrolases superfamily protein	0
	reCj18703	AT2G40540	potassium transporter 2(KT2)	0
	reCj18744	AT5G14230	ankyrin	7.02e-26
	reCj18752	AT1G62400	Protein kinase superfamily protein(HT1)	4.81e-125
	reCj18763	AT3G14240	Subtilase family protein	0
	reCj18767	AT5G41730	Protein kinase family protein	5.5e-48
	reCj18797	AT1G11480	eukaryotic translation initiation factor-like protein	2.63e-25
	reCj18799	AT1G34420	leucine-rich repeat transmembrane protein kinase family protein	0
	reCj18816	AT5G05140	Transcription elongation factor (TFIIS) family protein	1.71e-42
	reCj18872	AT1G53730	STRUBBELIG-receptor family 6(SRF6)	5.62e-179
	reCj18896	AT4G35730	Regulator of Vps4 activity in the MVB pathway protein	1.13e-68
	reCj18911	AT1G54820	Protein kinase superfamily protein	1.02319
	reCj18920	AT4G33650	dynamin-related protein 3A(DRP3A)	0
	reCj18922	AT2G41900	CCCH-type zinc finger protein with ARM repeat domain-containing protein(OXS2)	1.81e-161
	reCj18997	AT5G64300	GTP cyclohydrolase II(GCH)	0
	reCj19027	AT3G19970	alpha/beta-Hydrolases superfamily protein	2.35e-106
	reCj19034	AT2G24130	Leucine-rich receptor-like protein kinase family protein	2.02e-143
	reCj19049	AT4G08180	OSBP(oxysterol binding protein)-related protein 1C(ORP1C)	0
	reCj19051	AT1G07180	alternative NAD(P)H dehydrogenase 1(NDA1)	0
	reCj19064	AT3G24550	proline extensin-like receptor kinase 1(PERK1)	0
	reCj19075	AT5G57580	Calmodulin-binding protein	7.72e-138
	reCj19093	AT5G19010	mitogen-activated protein kinase 16(MPK16)	0
	reCj19100	AT2G32970	G1/S-specific cyclin-E protein	4.07e-106
	reCj19112	AT2G17290	Calcium-dependent protein kinase family protein(CPK6)	0
	reCj19115	AT2G23450	Protein kinase superfamily protein	1.01e-172
	reCj19126	AT2G30820	aspartyl/glutamyl-tRNA(Asn/Gln) amidotransferase subunit	2.63e-18
	reCj19130	AT5G08390	Transducin/WD40 repeat-like superfamily protein	0.0718738
	reCj19156	AT3G09780	CRINKLY4 related 1(CCR1)	0
	reCj19158	AT1G77140	vacuolar protein sorting 45(VPS45)	0
	reCj19163	AT3G19830	Calcium-dependent lipid-binding (CaLB domain) family protein(NTMC2T5.2)	0
	reCj19185	AT4G29010	Enoyl-CoA hydratase/isomerase family(AIM1)	0
	reCj19297	AT4G16120	COBRA-like protein-7 precursor(COBL7)	0
	reCj19309	AT2G46700	CDPK-related kinase 3(CRK3)	0
	reCj19330	AT2G44500	O-fucosyltransferase family protein	0
	reCj19411	AT3G24090	putative glucosamine-fructose-6-phosphate aminotransferase(GFAT)	0
	reCj19422	AT4G32460	choice-of-anchor C domain protein, putative (Protein of unknown function, DUF642)	0.00104996
	reCj19435	AT2G34930	disease resistance family protein / LRR family protein	7.49e-111
	reCj19477	AT3G54540	general control non-repressible 4(ABCF4)	0
	reCj19491	AT1G29690	MAC/Perforin domain-containing protein(CAD1)	0
	reCj19506	AT5G58170	SHV3-like 5(SVL5)	0
	reCj19539	AT2G25430	epsin N-terminal homology (ENTH) domain-containing protein / clathrin assembly protein-like protein	0
	reCj19555	AT1G59780	NB-ARC domain-containing disease resistance protein	1.33e-54
	reCj19611	AT4G33300	ADR1-like 1(ADR1-L1)	1.94e-109
	reCj19626	AT1G27170	transmembrane receptors / ATP binding protein	1.62e-82
	reCj19663	AT4G13810	receptor like protein 47(RLP47)	6.05e-51
	reCj19664	AT3G56680	Single-stranded nucleic acid binding R3H protein	4.22e-52
	reCj19671	AT1G19440	3-ketoacyl-CoA synthase 4(KCS4)	0
	reCj19690	AT5G42080	dynamin-like protein(DL1)	0
	reCj19705	AT3G48090	alpha/beta-Hydrolases superfamily protein(EDS1)	1.99e-55
	reCj19741	AT3G57550	guanylate kinase(AGK2)	2.11e-132
	reCj19742	AT3G11760	structural maintenance of chromosomes flexible hinge domain protein	0
	reCj19747	AT5G04870	calcium dependent protein kinase 1(CPK1)	0
	reCj19751	AT5G48150	GRAS family transcription factor(PAT1)	3.61e-176
	reCj19836	AT5G08200	peptidoglycan-binding LysM domain-containing protein	4.98e-41
	reCj19849	AT1G73980	Phosphoribulokinase / Uridine kinase family	0
	reCj19858	AT1G28240	strawberry notch protein (DUF616)	0
	reCj19861	AT5G48150	GRAS family transcription factor(PAT1)	0
	reCj19881	AT5G35700	fimbrin-like protein 2(FIM5)	0
	reCj19883	AT5G12180	calcium-dependent protein kinase 17(CPK17)	0
	reCj19957	AT3G08550	elongation defective 1 protein / ELD1 protein(KOB1)	0
	reCj19959	AT1G70530	cysteine-rich RLK (RECEPTOR-like protein kinase) 3(CRK3)	1.05e-115
	reCj19964	AT1G69040	ACT domain repeat 4(ACR4)	0
	reCj19979	AT4G34940	armadillo repeat only 1(ARO1)	0
	reCj19987	AT5G27238	Plant self-incompatibility protein S1 family	0.290118
	reCj20009	AT1G22882	Galactose-binding protein	5.76e-114
	reCj20053	AT1G79750	NADP-malic enzyme 4(NADP-ME4)	0
	reCj20089	AT2G45720	ARM repeat superfamily protein	1.79e-65
	reCj20100	AT1G28360	ERF domain protein 12(ERF12)	4.23e-22
	reCj20109	AT5G35700	fimbrin-like protein 2(FIM5)	0
	reCj20120	AT2G46620	P-loop containing nucleoside triphosphate hydrolases superfamily protein	4.18e-134
	reCj20137	AT2G37980	O-fucosyltransferase family protein	0
	reCj20152	AT2G37570	HSP20-like chaperones superfamily protein(SLT1)	2.42e-179
	reCj20161	AT3G05420	acyl-CoA binding protein 4(ACBP4)	0
	reCj20226	AT2G45260	myosin-4 protein (DUF641)	4.81e-145
	reCj20299	AT5G12010	nuclease	0
	reCj20301	AT2G04220	DUF868 family protein (DUF868)	3.71e-83
	reCj20327	AT4G30600	signal recognition particle receptor alpha subunit family protein	0
	reCj20393	AT3G48080	alpha/beta-Hydrolases superfamily protein	1.9e-55
	reCj20396	AT3G09030	BTB/POZ domain-containing protein	2.5e-101
	reCj20403	AT5G47900	heparan-alpha-glucosaminide N-acetyltransferase-like protein (DUF1624)	1.38e-152
	reCj20434	AT2G02860	sucrose transporter 2(SUT2)	0
	reCj20440	AT3G48090	alpha/beta-Hydrolases superfamily protein(EDS1)	6.31e-59
	reCj20447	AT4G08810	calcium ion binding protein(SUB1)	0
	reCj20456	AT5G36930	Disease resistance protein (TIR-NBS-LRR class) family	3.49e-76
	reCj20529	AT3G12360	Ankyrin repeat family protein(ITN1)	1.04e-179
	reCj20545	AT3G54950	patatin-like protein 6(pPLAIIIbeta)	7.65e-140
	reCj20546	AT4G35880	Eukaryotic aspartyl protease family protein	1.04e-130
	reCj20586	AT1G53210	sodium/calcium exchanger family protein / calcium-binding EF hand family protein	1.07e-171
	reCj20601	AT4G26450	hypothetical protein	0.198553
	reCj20623	AT3G48080	alpha/beta-Hydrolases superfamily protein	1.99e-67
	reCj20629	AT1G22190	Integrase-type DNA-binding superfamily protein	3.78e-33
	reCj20637	AT5G38560	Protein kinase superfamily protein(PERK8)	1.35e-175
	reCj20645	AT3G25150	Nuclear transport factor 2 (NTF2) family protein with RNA binding (RRM-RBD-RNP motifs) domain-containing protein	1.56e-38
	reCj20713	AT1G76490	hydroxy methylglutaryl CoA reductase 1(HMG1)	0
	reCj20722	AT1G34220	Regulator of Vps4 activity in the MVB pathway protein	1.61e-112
	reCj20738	AT3G58480	calmodulin-binding family protein	1.37e-151
	reCj20752	AT3G58030	RING/U-box superfamily protein	7.76e-34
	reCj20818	AT4G22580	Exostosin family protein	2.98e-131
	reCj20820	AT3G27320	alpha/beta-Hydrolases superfamily protein	0
	reCj20887	AT2G40950	Basic-leucine zipper (bZIP) transcription factor family protein(BZIP17)	1.07e-62
	reCj20934	AT1G67720	Leucine-rich repeat protein kinase family protein	1.38e-123
	reCj20949	AT4G06536	SPla/RYanodine receptor (SPRY) domain-containing protein	4.17e-28
	reCj20976	AT3G20050	T-complex protein 1 alpha subunit(TCP-1)	0
	reCj21009	AT4G11240	Calcineurin-like metallo-phosphoesterase superfamily protein(TOPP7)	0
	reCj21010	AT3G26935	DHHC-type zinc finger family protein	5.86e-175
	reCj21041	AT4G17020	transcription factor-like protein	0
	reCj21084	AT5G01970	heat-inducible transcription repressor	3.34e-66
	reCj21109	AT2G38670	phosphorylethanolamine cytidylyltransferase 1(PECT1)	0
	reCj21111	AT1G48480	receptor-like kinase 1(RKL1)	8.07e-156
	reCj21154	AT1G72470	exocyst subunit exo70 family protein D1(EXO70D1)	6.9e-134
	reCj21172	AT1G11050	Protein kinase superfamily protein	4.94e-173
	reCj21178	AT2G16370	thymidylate synthase 1(THY-1)	0
	reCj21186	AT5G61790	calnexin 1(CNX1)	0
	reCj21191	AT3G15140	Polynucleotidyl transferase, ribonuclease H-like superfamily protein	3.68e-17
	reCj21202	AT1G69550	disease resistance protein (TIR-NBS-LRR class)	4.32e-30
	reCj21217	AT5G01710	methyltransferase	1.16e-160
	reCj21240	AT1G05840	Eukaryotic aspartyl protease family protein	3.65e-133
	reCj21243	AT5G19160	TRICHOME BIREFRINGENCE-LIKE 11(TBL11)	6.84e-159
	reCj21261	AT5G61210	soluble N-ethylmaleimide-sensitive factor adaptor protein 33(SNAP33)	1.85e-89
	reCj21265	AT5G42650	allene oxide synthase(AOS)	0
	reCj21268	AT2G38940	phosphate transporter 1;4(PHT1;4)	0
	reCj21287	AT2G39710	Eukaryotic aspartyl protease family protein	2.22e-117
	reCj21303	AT5G45160	Root hair defective 3 GTP-binding protein (RHD3)(RL2)	0.350758
	reCj21316	AT3G48080	alpha/beta-Hydrolases superfamily protein	9.45e-63
	reCj21323	AT1G49740	PLC-like phosphodiesterases superfamily protein	1.92e-141
	reCj21349	AT5G18610	Protein kinase superfamily protein	0
	reCj21471	AT1G33250	beta-1,3-n-acetylglucosaminyltransferase radical fringe protein, putative (DUF604)	0
	reCj21476	AT5G07710	Polynucleotidyl transferase, ribonuclease H-like superfamily protein	1.04e-135
	reCj21485	AT2G39570	ACT domain-containing protein(ACR9)	7.8e-131
	reCj21494	AT2G28760	UDP-XYL synthase 6(UXS6)	0
	reCj21518	AT3G56750	plant/protein	1.2e-155
	reCj21573	AT1G07160	Protein phosphatase 2C family protein	8.5e-96
	reCj21582	AT1G80510	Transmembrane amino acid transporter family protein	0
	reCj21583	AT3G01170	Ribosomal protein L34e superfamily protein	4.62e-40
	reCj21610	AT1G11050	Protein kinase superfamily protein	4.75e-106
	reCj21707	AT1G73720	transducin family protein / WD-40 repeat family protein(SMU1)	0
	reCj21716	AT1G06890	nodulin MtN21 /EamA-like transporter family protein	7.23e-169
	reCj21753	AT3G09830	Protein kinase superfamily protein	5.75e-156
	reCj21759	AT2G39970	Mitochondrial substrate carrier family protein(PXN)	1.24e-129
	reCj21791	AT4G13930	serine hydroxymethyltransferase 4(SHM4)	0
	reCj21807	AT5G06320	NDR1/HIN1-like 3(NHL3)	2.24e-24
	reCj21817	AT1G69040	ACT domain repeat 4(ACR4)	0
	reCj21877	AT3G10700	galacturonic acid kinase(GalAK)	2.88e-159
	reCj21881	AT2G40740	WRKY DNA-binding protein 55(WRKY55)	8.14e-27
	reCj21925	AT1G79330	metacaspase 5(MC5)	8.14e-167
	reCj21992	AT4G35550	WUSCHEL related homeobox 13(WOX13)	1.78e-42
	reCj21997	AT4G20460	NAD(P)-binding Rossmann-fold superfamily protein	0
	reCj22003	AT1G58290	Glutamyl-tRNA reductase family protein(HEMA1)	0
	reCj22030	AT2G04220	DUF868 family protein (DUF868)	7.61e-65
	reCj22072	AT5G03290	isocitrate dehydrogenase V(IDH-V)	0
	reCj22073	AT1G66430	pfkB-like carbohydrate kinase family protein	2.37e-164
	reCj22075	AT1G16300	glyceraldehyde-3-phosphate dehydrogenase of plastid 2(GAPCP-2)	0
	reCj22105	AT1G64980	Nucleotide-diphospho-sugar transferases superfamily protein(CDI)	4.18e-125
	reCj22111	AT3G19380	plant U-box 25(PUB25)	8.49e-36
	reCj22129	AT2G33150	peroxisomal 3-ketoacyl-CoA thiolase 3(PKT3)	0
	reCj22153	AT1G76010	Alba DNA/RNA-binding protein	2.28e-50
	reCj22171	AT2G24210	terpene synthase 10(TPS10)	2.59e-74
	reCj22220	AT4G28400	Protein phosphatase 2C family protein	4.15e-130
	reCj22226	AT4G25030	Serine/Threonine-kinase	4.68e-105
	reCj22233	AT1G21080	DNAJ heat shock N-terminal domain-containing protein	6.68e-179
	reCj22268	AT4G11820	hydroxymethylglutaryl-CoA synthase / HMG-CoA synthase / 3-hydroxy-3-methylglutaryl coenzyme A synthase(HMGS)	0
	reCj22290	AT1G22680	hypothetical protein	0.0446323
	reCj22318	AT1G02000	UDP-D-glucuronate 4-epimerase 2(GAE2)	0
	reCj22326	AT3G61790	Protein with RING/U-box and TRAF-like domain	5.02e-163
	reCj22335	AT1G18530	EF hand calcium-binding protein family	1.23e-41
	reCj22445	AT2G31300	actin-related protein C1B(ARPC1B)	0
	reCj22466	AT1G49910	Transducin/WD40 repeat-like superfamily protein(BUB3.2)	0
	reCj22530	AT3G57120	Protein kinase superfamily protein	3.67e-85
	reCj22548	AT5G09810	actin 7(ACT7)	0
	reCj22591	AT1G18740	ROH1, putative (DUF793)	9.03e-112
	reCj22596	AT5G51410	LUC7 N terminus domain-containing protein	1.35e-123
	reCj22613	AT1G17600	Disease resistance protein (TIR-NBS-LRR class) family	1.22e-19
	reCj22617	AT3G28630	actin cross-linking protein, putative (DUF569)	3.48e-96
	reCj22653	AT5G11650	alpha/beta-Hydrolases superfamily protein	1.5e-148
	reCj22663	AT1G61290	syntaxin of plants 124(SYP124)	1.59e-116
	reCj22665	AT3G57810	Cysteine proteinases superfamily protein	2.1e-63
	reCj22670	AT2G02370	SNARE associated Golgi protein family	1.85e-106
	reCj22730	AT4G31850	proton gradient regulation 3(PGR3)	2.27688
	reCj22772	AT3G50910	netrin receptor DCC	1.26e-34
	reCj22827	AT5G15860	prenylcysteine methylesterase(PCME)	0
	reCj22850	AT1G13580	LAG1 longevity assurance-like protein(LAG13)	1.35e-138
	reCj22870	AT1G71940	SNARE associated Golgi protein family	2.81e-125
	reCj22883	AT2G38290	ammonium transporter 2(AMT2)	0
	reCj22919	AT5G55610	isopentenyl-diphosphate delta-isomerase	9.27e-72
	reCj22937	AT3G48080	alpha/beta-Hydrolases superfamily protein	3.05e-44
	reCj22947	AT3G62940	Cysteine proteinases superfamily protein	5.52e-88
	reCj22966	AT3G58030	RING/U-box superfamily protein	3.15e-25
	reCj22981	AT3G24160	putative type 1 membrane protein(PMP)	4.36e-48
	reCj23005	AT1G69550	disease resistance protein (TIR-NBS-LRR class)	1.6e-28
	reCj23070	AT1G70780	hypothetical protein	3.21e-26
	reCj23093	AT1G08510	fatty acyl-ACP thioesterases B(FATB)	1.47e-108
	reCj23167	AT4G29680	Alkaline-phosphatase-like family protein	0
	reCj23173	AT2G36900	membrin 11(MEMB11)	1.08e-79
	reCj23197	AT2G31750	UDP-glucosyl transferase 74D1(UGT74D1)	8.45e-97
	reCj23198	AT3G09320	DHHC-type zinc finger family protein	1.95e-110
	reCj23213	AT5G56950	nucleosome assembly protein 1;3(NAP1;3)	3.44e-81
	reCj23229	AT4G19950	polyadenylate-binding protein 1-B-binding protein	3.14e-104
	reCj23263	AT5G57330	Galactose mutarotase-like superfamily protein	1.46e-138
	reCj23276	AT3G23690	basic helix-loop-helix (bHLH) DNA-binding superfamily protein	1.44e-54
	reCj23280	AT4G32570	TIFY domain protein 8(TIFY8)	9.23e-14
	reCj23311	AT5G57910	ribosomal RNA small subunit methyltransferase G	0.000153921
	reCj23318	AT5G10530	Concanavalin A-like lectin protein kinase family protein	1.13e-99
	reCj23408	AT5G27490	Integral membrane Yip1 family protein	2.02e-138
	reCj23424	AT3G02130	receptor-like protein kinase 2(RPK2)	0.467323
	reCj23451	AT3G11320	Nucleotide-sugar transporter family protein	4.51e-174
	reCj23465	AT3G16720	TOXICOS EN LEVADURA 2(ATL2)	2.64e-29
	reCj23477	AT5G22140	FAD/NAD(P)-binding oxidoreductase family protein	5.23e-129
	reCj23523	AT1G08250	arogenate dehydratase 6(ADT6)	0
	reCj23526	AT1G47710	Serine protease inhibitor (SERPIN) family protein(SERPIN1)	3.59e-112
	reCj23542	AT1G24140	Matrixin family protein	2.42e-98
	reCj23554	AT2G05755	Nodulin MtN21 /EamA-like transporter family protein	9.07e-75
	reCj23637	AT3G46620	zinc finger (C3HC4-type RING finger) family protein(RDUF1)	6.77e-48
	reCj23657	AT4G00230	xylem serine peptidase 1(XSP1)	1.6734
	reCj23692	AT5G14040	phosphate transporter 3;1(PHT3;1)	0
	reCj23709	AT1G70310	spermidine synthase 2(SPDS2)	4.5e-178
	reCj23718	AT3G06760	Drought-responsive family protein	5.82e-22
	reCj23734	AT3G51160	NAD(P)-binding Rossmann-fold superfamily protein(MUR1)	0
	reCj23756	AT2G16460	coiled-coil 90B-like protein (DUF1640)	1.7e-104
	reCj23757	AT1G01720	NAC (No Apical Meristem) domain transcriptional regulator superfamily protein(ATAF1)	5.14e-90
	reCj23760	AT5G46860	Syntaxin/t-SNARE family protein(VAM3)	6.1e-107
	reCj23761	AT2G20780	Major facilitator superfamily protein	4.32e-160
	reCj23769	AT5G01410	Aldolase-type TIM barrel family protein(RSR4)	2.68e-103
	reCj23775	AT5G55560	Protein kinase superfamily protein	9.7e-139
	reCj23778	AT3G53810	Concanavalin A-like lectin protein kinase family protein	2.66e-113
	reCj23886	AT4G35460	NADPH-dependent thioredoxin reductase B(NTRB)	4.76e-168
	reCj24016	AT1G52540	Protein kinase superfamily protein	1.82e-113
	reCj24043	AT3G05660	receptor like protein 33(RLP33)	9e-51
	reCj24083	AT1G55915	zinc ion binding protein	7.88e-109
	reCj24084	AT3G62660	galacturonosyltransferase-like 7(GATL7)	6.89e-150
	reCj24089	AT1G16670	Protein kinase superfamily protein	6.44e-55
	reCj24098	AT3G17440	Putative plant snare 13(NPSN13)	1.92e-121
	reCj24133	AT3G60580	C2H2-like zinc finger protein	9.49e-16
	reCj24181	AT4G24380	dihydrofolate reductase	3.74e-87
	reCj24186	AT5G16880	Target of Myb protein 1	8.05e-130
	reCj24275	AT1G77130	plant glycogenin-like starch initiation protein 2(PGSIP2)	4.15996
	reCj24297	AT5G56120	RNA polymerase II elongation factor	2.67e-05
	reCj24316	AT3G44190	FAD/NAD(P)-binding oxidoreductase family protein	8.47e-119
	reCj24318	AT5G01380	Homeodomain-like superfamily protein	2.98e-31
	reCj24327	AT2G46150	Late embryogenesis abundant (LEA) hydroxyproline-rich glycoprotein family	2.4e-23
	reCj24384	AT4G35335	Nucleotide-sugar transporter family protein	0
	reCj24393	AT5G67300	myb domain protein r1(MYBR1)	6.82e-48
	reCj24420	AT5G59440	P-loop containing nucleoside triphosphate hydrolases superfamily protein(ZEU1)	1e-82
	reCj24436	AT1G61110	NAC domain containing protein 25(NAC025)	5.17e-85
	reCj24442	AT1G59940	response regulator 3(ARR3)	1.17e-46
	reCj24474	AT4G32272	Nucleotide/sugar transporter family protein	2.81e-149
	reCj24476	AT3G46060	RAB GTPase homolog 8A(RABE1c)	1.7e-106
	reCj24493	AT1G48990	Oleosin family protein	1.77e-10
	reCj24548	AT4G31290	ChaC-like family protein	3.96e-87
	reCj24560	AT2G18030	Peptide methionine sulfoxide reductase family protein(MSRA5)	1.24e-98
	reCj24592	AT5G66330	Leucine-rich repeat (LRR) family protein	2.62e-95
	reCj24617	AT1G73500	MAP kinase kinase 9(MKK9)	1.83e-101
	reCj24644	AT5G59960	K-stimulated pyrophosphate-energized sodium pump protein	1.58e-160
	reCj24654	AT1G30890	Integral membrane HRF1 family protein	3.3e-136
	reCj24657	AT1G31130	polyadenylate-binding protein 1-B-binding protein	2.09e-49
	reCj24677	AT4G17650	Polyketide cyclase / dehydrase and lipid transport protein	8.57e-74
	reCj24683	AT3G46550	Fasciclin-like arabinogalactan family protein(SOS5)	6.38e-88
	reCj24701	AT5G36930	Disease resistance protein (TIR-NBS-LRR class) family	1.08e-31
	reCj24753	AT3G62600	DNAJ heat shock family protein(ATERDJ3B)	1.79e-175
	reCj24794	AT3G49050	alpha/beta-Hydrolases superfamily protein	0
	reCj24803	AT4G40080	ENTH/ANTH/VHS superfamily protein	1.37e-40
	reCj24827	AT3G01800	Ribosome recycling factor	7.99e-91
	reCj24837	AT5G64260	EXORDIUM like 2(EXL2)	5.11e-104
	reCj24847	AT5G59740	UDP-N-acetylglucosamine (UAA) transporter family	7.91e-168
	reCj24859	AT5G55090	mitogen-activated protein kinase kinase kinase 15(MAPKKK15)	2.3e-84
	reCj24885	AT5G06370	NC domain-containing protein-like protein	1.37e-87
	reCj24897	AT1G12910	Transducin/WD40 repeat-like superfamily protein(ATAN11)	0
	reCj24907	AT3G50790	esterase/lipase/thioesterase family protein	5.57e-164
	reCj24914	AT4G24660	homeobox protein 22(HB22)	2.46e-46
	reCj24957	AT4G17420	Tryptophan RNA-binding attenuator protein-like protein	5.19e-125
	reCj24987	AT2G36680	Modifier of rudimentary (Mod(r)) protein	6.25e-55
	reCj25015	AT5G10260	RAB GTPase homolog H1E(RABH1e)	2.31e-131
	reCj25016	AT1G55530	RING/U-box superfamily protein	3.98e-47
	reCj25106	AT1G30630	Coatomer epsilon subunit	1.05e-159
	reCj25138	AT2G45010	PLAC8 family protein	1.09e-99
	reCj25142	AT2G19830	SNF7 family protein(SNF7.2)	2.66e-87
	reCj25154	AT1G15710	prephenate dehydrogenase family protein	8.36e-145
	reCj25155	AT3G25510	disease resistance protein (TIR-NBS-LRR class) family protein	3.42e-08
	reCj25176	AT5G10010	myosin-H heavy protein	1.6e-125
	reCj25196	AT1G76070	hypothetical protein	2.83e-05
	reCj25198	AT2G18840	Integral membrane Yip1 family protein	2.85e-90
	reCj25234	AT2G43120	RmlC-like cupins superfamily protein	7e-121
	reCj25269	AT3G54400	Eukaryotic aspartyl protease family protein	6.48e-70
	reCj25313	AT1G11890	Synaptobrevin family protein(SEC22)	4.69e-115
	reCj25334	AT5G24080	Protein kinase superfamily protein	1.09e-60
	reCj25422	AT5G06570	alpha/beta-Hydrolases superfamily protein	1.25e-80
	reCj25443	AT5G37475	Translation initiation factor eIF3 subunit	6.84e-47
	reCj25446	AT5G05600	2-oxoglutarate (2OG) and Fe(II)-dependent oxygenase superfamily protein	1.21e-153
	reCj25462	AT5G23950	Calcium-dependent lipid-binding (CaLB domain) family protein	4.52e-36
	reCj25496	AT5G11880	Pyridoxal-dependent decarboxylase family protein	2.48e-15
	reCj25572	AT3G44190	FAD/NAD(P)-binding oxidoreductase family protein	3.67e-123
	reCj25606	AT2G06530	SNF7 family protein(VPS2.1)	1.25e-101
	reCj25616	AT3G17611	RHOMBOID-like protein 14(RBL14)	2.98e-09
	reCj25618	AT5G13870	xyloglucan endotransglucosylase/hydrolase 5(XTH5)	1.32e-153
	reCj25706	AT3G55740	proline transporter 2(PROT2)	0
	reCj25766	AT2G32510	mitogen-activated protein kinase kinase kinase 17(MAPKKK17)	2.43358
	reCj25806	AT4G17960	phospholipid hydroperoxide glutathione peroxidase	3.62e-25
	reCj25821	AT3G17910	Surfeit locus 1 cytochrome c oxidase biogenesis protein(SURF1)	1.43e-122
	reCj25843	AT1G77290	Glutathione S-transferase family protein	7.74e-76
	reCj25845	AT1G30300	Metallo-hydrolase/oxidoreductase superfamily protein	4.87e-149
	reCj25854	AT4G17500	ethylene responsive element binding factor 1(ERF-1)	3.58e-36
	reCj25883	AT5G16080	carboxyesterase 17(CXE17)	1.18e-53
	reCj25935	AT1G10200	GATA type zinc finger transcription factor family protein(WLIM1)	1.06e-95
	reCj25979	AT2G35240	plastid developmental protein DAG(MORF6)	2.9e-36
	reCj25999	AT2G16800	high-affinity nickel-transport family protein	2.57e-68
	reCj26083	AT1G11250	syntaxin of plants 125(SYP125)	7.76e-81
	reCj26234	AT5G44000	Glutathione S-transferase family protein	0.0686623
	reCj26246	AT5G15640	Mitochondrial substrate carrier family protein	3.2e-150
	reCj26264	AT3G19950	RING/U-box superfamily protein	1.78e-50
	reCj26296	AT3G45970	expansin-like A1(EXLA1)	3.04e-78
	reCj26373	AT1G72200	RING/U-box superfamily protein	1.85e-34
	reCj26376	AT3G61900	SAUR-like auxin-responsive protein family	1.13e-27
	reCj26403	AT2G34930	disease resistance family protein / LRR family protein	1.65e-52
	reCj26440	AT4G05320	polyubiquitin 10(UBQ10)	1.5e-167
	reCj26484	AT5G64260	EXORDIUM like 2(EXL2)	6.09e-109
	reCj26488	AT4G15800	ralf-like 33(RALFL33)	4.63e-27
	reCj26519	AT2G17040	NAC domain containing protein 36(NAC036)	5.56e-67
	reCj26545	AT2G41010	calmodulin (CAM)-binding protein of 25 kDa(CAMBP25)	1.37e-10
	reCj26602	AT1G02880	thiamin pyrophosphokinase1(TPK1)	7.53e-110
	reCj26609	AT3G01180	starch synthase 2(SS2)	1.82e-67
	reCj26614	AT5G03610	GDSL-like Lipase/Acylhydrolase superfamily protein	1.06e-55
	reCj26637	AT2G43290	Calcium-binding EF-hand family protein(MSS3)	6.09e-39
	reCj26665	AT1G69440	Argonaute family protein(AGO7)	3.1e-131
	reCj26671	AT4G38540	FAD/NAD(P)-binding oxidoreductase family protein	2.13e-96
	reCj26705	AT4G19810	Glycosyl hydrolase family protein with chitinase insertion domain-containing protein(ChiC)	2.04e-101
	reCj26708	AT4G32150	vesicle-associated membrane protein 711(VAMP711)	6.37e-115
	reCj26724	AT1G74700	tRNAse Z1(TRZ1)	1.01e-112
	reCj26767	AT4G24350	Phosphorylase superfamily protein	1.98e-102
	reCj26798	AT3G44670	Disease resistance protein (TIR-NBS-LRR class) family	5.26e-12
	reCj26811	AT3G21400	dynein beta chain, ciliary protein	1.47e-37
	reCj26832	AT4G18040	eukaryotic translation initiation factor 4E(EIF4E)	1.13e-73
	reCj26884	AT2G22500	uncoupling protein 5(UCP5)	1.1e-128
	reCj26892	AT3G17611	RHOMBOID-like protein 14(RBL14)	2.72e-91
	reCj26915	AT1G77330	2-oxoglutarate (2OG) and Fe(II)-dependent oxygenase superfamily protein	3.81e-93
	reCj26931	AT5G23950	Calcium-dependent lipid-binding (CaLB domain) family protein	1.48e-39
	reCj26999	AT5G13220	jasmonate-zim-domain protein 10(JAZ10)	9.32e-13
	reCj27058	AT5G16010	3-oxo-5-alpha-steroid 4-dehydrogenase family protein	5.11e-68
	reCj27119	AT1G08080	alpha carbonic anhydrase 7(ACA7)	1.21e-91
	reCj27128	AT1G74650	myb domain protein 31(MYB31)	2.72e-90
	reCj27131	AT3G47570	Leucine-rich repeat protein kinase family protein	1.42e-72
	reCj27161	AT5G20240	K-box region and MADS-box transcription factor family protein(PI)	1.63e-48
	reCj27200	AT3G52360	transmembrane protein	0.000627819
	reCj27226	AT1G14410	ssDNA-binding transcriptional regulator(WHY1)	2.46e-65
	reCj27229	AT3G48850	phosphate transporter 3;2(PHT3;2)	2.68e-163
	reCj27265	not available		NA
	reCj27335	AT5G46450	Disease resistance protein (TIR-NBS-LRR class) family	0.00212599
	reCj27416	AT4G10955	alpha/beta-Hydrolases superfamily protein	7.39e-92
	reCj27419	AT5G13070	MSF1-like family protein	1.18e-87
	reCj27442	AT5G05280	RING/U-box superfamily protein	5.08e-30
	reCj27512	AT1G32250	Calcium-binding EF-hand family protein	2.16e-64
	reCj27736	AT1G61750	Receptor-like protein kinase-related family protein	7.63e-19
	reCj27809	AT5G23340	RNI-like superfamily protein	5.72e-22
	reCj27813	AT2G41750	DTW domain-containing protein	3.93e-49
	reCj27839	AT4G10260	pfkB-like carbohydrate kinase family protein	4.52e-129
	reCj27865	AT2G38480	Uncharacterized protein family (UPF0497)	3.24e-23
	reCj27885	AT2G23810	tetraspanin8(TET8)	8.69e-117
	reCj27898	AT3G03280	hypothetical protein	1.73e-28
	reCj27922	AT2G28140	enabled-like protein (DUF1635)	3.33e-06
	reCj27962	AT3G01311	actin cross-linking protein, putative (DUF569)	8.84e-77
	reCj27964	AT1G09560	germin-like protein 5(GLP5)	3.81e-53
	reCj27967	AT4G27960	ubiquitin conjugating enzyme 9(UBC9)	9.26e-100
	reCj27973	AT4G16260	Glycosyl hydrolase superfamily protein	3.29e-105
	reCj27984	AT2G17660	RPM1-interacting protein 4 (RIN4) family protein	2.6e-08
	reCj28059	AT1G24620	EF hand calcium-binding protein family	2.95e-47
	reCj28090	AT3G56660	basic region/leucine zipper motif protein 49(BZIP49)	0.000745619
	reCj28104	AT5G13190	GSH-induced LITAF domain protein(GILP)	6.61e-57
	reCj28163	AT1G47830	SNARE-like superfamily protein	2.8e-91
	reCj28167	AT1G13380	sodium/hydrogen exchanger (DUF1218)	2.81e-50
	reCj28184	AT3G48180	CDP-diacylglycerol-glycerol-3-phosphate 3-phosphatidyltransferase	9.88e-10
	reCj28205	AT5G10700	Peptidyl-tRNA hydrolase II (PTH2) family protein	1.51e-61
	reCj28233	AT3G16720	TOXICOS EN LEVADURA 2(ATL2)	1.14e-30
	reCj28235	AT5G58110	chaperone binding / ATPase activator	1.18e-67
	reCj28252	AT1G53100	Core-2/I-branching beta-1,6-N-acetylglucosaminyltransferase family protein	1.70453
	reCj28262	AT4G08950	Phosphate-responsive 1 family protein(EXO)	1.97e-85
	reCj28284	AT4G05050	ubiquitin 11(UBQ11)	6.18e-160
	reCj28297	AT5G21274	calmodulin 6(CAM6)	2.91e-97
	reCj28299	AT4G11600	glutathione peroxidase 6(GPX6)	1.48e-92
	reCj28447	AT5G67070	ralf-like 34(RALFL34)	2.12e-25
	reCj28463	AT2G32070	Polynucleotidyl transferase, ribonuclease H-like superfamily protein	1.52e-131
	reCj28487	AT4G33300	ADR1-like 1(ADR1-L1)	2.06e-48
	reCj28547	AT1G56580	plant/protein (Protein of unknown function, DUF538)(SVB)	8e-27
	reCj28548	AT1G61110	NAC domain containing protein 25(NAC025)	9.03e-78
	reCj28711	AT5G09270	transmembrane protein	7.31e-13
	reCj28765	AT5G64260	EXORDIUM like 2(EXL2)	2.36e-110
	reCj28781	AT3G05170	Phosphoglycerate mutase family protein	1.36e-137
	reCj28830	AT1G21460	Nodulin MtN3 family protein(SWEET1)	5.04e-56
	reCj28861	AT4G39880	Ribosomal protein L23/L15e family protein	2.77e-43
	reCj28883	AT5G57910	ribosomal RNA small subunit methyltransferase G	1.29e-08
	reCj28931	AT1G35720	annexin 1(ANNAT1)	6.72e-125
	reCj28965	AT2G27030	calmodulin 5(CAM5)	3.65e-88
	reCj28991	AT2G31880	Leucine-rich repeat protein kinase family protein(SOBIR1)	1.58e-87
	reCj29018	AT1G53170	ethylene response factor 8(ERF8)	2.07e-20
	reCj29033	AT5G06370	NC domain-containing protein-like protein	6.02e-29
	reCj29073	not available		NA
	reCj29137	AT1G65690	Late embryogenesis abundant (LEA) hydroxyproline-rich glycoprotein family	1.36e-48
	reCj29149	AT1G72930	toll/interleukin-1 receptor-like protein(TIR)	3.58e-22
	reCj29173	AT1G26880	Ribosomal protein L34e superfamily protein	1.35e-51
	reCj29177	AT1G22050	membrane-anchored ubiquitin-fold protein 6 precursor(MUB6)	2.93e-34
	reCj29211	AT1G66580	senescence associated gene 24(SAG24)	1.7e-32
	reCj29231	AT1G52800	2-oxoglutarate (2OG) and Fe(II)-dependent oxygenase superfamily protein	3.23e-49
	reCj29428	AT1G66470	ROOT HAIR DEFECTIVE6(RHD6)	0.00843871
	reCj29475	AT2G38640	LURP-one-like protein (DUF567)	2.65e-26
	reCj29486	AT1G74050	Ribosomal protein L6 family protein	2.43e-79
	reCj29652	AT4G10140	transmembrane protein	5.83e-42
	reCj29661	AT1G69550	disease resistance protein (TIR-NBS-LRR class)	5.75e-14
	reCj29694	AT3G28510	P-loop containing nucleoside triphosphate hydrolases superfamily protein	1.05e-93
	reCj29723	AT4G15630	Uncharacterized protein family (UPF0497)	5.72e-13
	reCj29744	AT5G51260	HAD superfamily, subfamily IIIB acid phosphatase	9.07e-76
	reCj29762	AT5G56170	LORELEI-LIKE-GPI-ANCHORED PROTEIN 1(LLG1)	5.6e-34
	reCj29803	AT1G80450	VQ motif-containing protein	3.75286
	reCj29831	AT1G65690	Late embryogenesis abundant (LEA) hydroxyproline-rich glycoprotein family	3.07e-59
	reCj29866	AT5G09500	Ribosomal protein S19 family protein	5.99e-64
	reCj29902	AT1G71865	PyrD	5.03e-11
	reCj29936	not available		NA
	reCj29975	AT1G50640	ethylene responsive element binding factor 3(ERF3)	4.29e-24
	reCj29993	AT5G20900	jasmonate-zim-domain protein 12(JAZ12)	5.14e-05
	reCj30029	not available		NA
	reCj30032	AT5G56120	RNA polymerase II elongation factor	1.82e-16
	reCj30038	AT4G32020	serine/arginine repetitive matrix-like protein	0.000672396
	reCj30045	AT2G35658	transmembrane protein	5.7e-08
	reCj30054	AT4G18890	BES1/BZR1 homolog 3(BEH3)	1.12e-24
	reCj30144	AT1G61780	postsynaptic protein-like protein	2.25e-48
	reCj30165	AT3G43850	hypothetical protein	8.07e-16
	reCj30170	AT4G05050	ubiquitin 11(UBQ11)	6.1e-160
	reCj30181	AT4G16510	YbaK/aminoacyl-tRNA synthetase-associated domain-containing protein	1.6e-97
	reCj30194	AT2G39725	LYR family of Fe/S cluster biogenesis protein	1.31e-26
	reCj30240	AT1G20460	NADH-ubiquinone oxidoreductase chain	1.74e-20
	reCj30318	AT1G32210	Defender against death (DAD family) protein(ATDAD1)	7e-63
	reCj30325	AT2G15580	RING/U-box superfamily protein	3.78e-22
	reCj30328	AT1G16500	filamentous hemagglutinin transporter	3.58e-20
	reCj30363	AT5G11740	arabinogalactan protein 15(AGP15)	0.235947
	reCj30405	AT1G72750	translocase inner membrane subunit 23-2(TIM23-2)	3.1e-44
	reCj30513	AT1G01490	Heavy metal transport/detoxification superfamily protein	1.19e-16
	reCj30571	AT1G24620	EF hand calcium-binding protein family	8.03e-49
	reCj30572	AT1G11170	lysine ketoglutarate reductase trans-splicing-like protein (DUF707)	2.43224
	reCj30608	AT3G25220	FK506-binding protein 15 kD-1(FKBP15-1)	1.08e-72
	reCj30646	not available		NA
	reCj30717	AT4G17500	ethylene responsive element binding factor 1(ERF-1)	1.16e-29
	reCj30737	AT4G21970	senescence regulator (Protein of unknown function, DUF584)	3.63e-15
	reCj30756	AT1G68450	VQ motif-containing protein(PDE337)	1.16e-10
	reCj30758	AT1G53540	HSP20-like chaperones superfamily protein	6.34e-55
	reCj30766	AT5G08240	transmembrane protein	9.66e-05
	reCj30860	AT4G15802	heat shock factor binding protein(HSBP)	1.07e-14
	reCj30879	AT1G16170	ephrin-A3 protein	0.000229282
	reCj30907	AT1G74270	Ribosomal protein L35Ae family protein	1.47e-64
	reCj30909	AT4G05050	ubiquitin 11(UBQ11)	6.43e-104
	reCj30916	AT4G01575	serine protease inhibitor, Kazal-type family protein	6.99e-18
	reCj30943	AT1G26740	Ribosomal L32p protein family	9.36e-24
	reCj30955	AT3G18470	PLAC8 family protein	3.7e-19
	reCj30980	not available		NA
	reCj31029	AT5G37480	maltase-glucoamylase, intestinal protein	3.22e-24
	reCj31050	AT5G58970	uncoupling protein 2(UCP2)	1.00185
	reCj31063	AT2G15220	Plant basic secretory protein (BSP) family protein	2.28e-81
	reCj31076	AT1G28370	ERF domain protein 11(ERF11)	6.71e-22
	reCj31229	AT2G47500	P-loop nucleoside triphosphate hydrolases superfamily protein with CH (Calponin Homology) domain-containing protein	7.53819
	reCj31287	AT1G69550	disease resistance protein (TIR-NBS-LRR class)	3.46e-24
	reCj31321	AT4G05050	ubiquitin 11(UBQ11)	6.77e-130
	reCj31339	AT5G55290	ATPase, V0 complex, subunit E	9.48e-32
	reCj31349	AT2G02690	Cysteine/Histidine-rich C1 domain family protein	6.10662
	reCj31365	AT5G44210	erf domain protein 9(ERF9)	6.13e-20
	reCj31376	AT4G33300	ADR1-like 1(ADR1-L1)	6.02e-47
	reCj31399	AT3G53020	Ribosomal protein L24e family protein(STV1)	2.62e-57
	reCj31413	AT3G04400	Ribosomal protein L14p/L23e family protein(emb2171)	3.96e-86
	reCj31448	AT5G23090	nuclear factor Y, subunit B13(NF-YB13)	2.31e-81
	reCj31471	AT1G01490	Heavy metal transport/detoxification superfamily protein	1e-18
	reCj31494	AT3G55820	Fasciclin-like arabinogalactan family protein	4.23e-27
	reCj31517	AT2G33320	Calcium-dependent lipid-binding (CaLB domain) family protein	4.04e-33
	reCj31559	AT5G58120	Disease resistance protein (TIR-NBS-LRR class) family	0.201384
	reCj31565	AT1G14870	PLANT CADMIUM RESISTANCE 2(PCR2)	6.01e-49
	reCj31619	AT4G10040	cytochrome c-2(CYTC-2)	5.86e-66
	reCj31633	AT5G46080	Protein kinase superfamily protein	8.74556
	reCj31647	AT3G62000	S-adenosyl-L-methionine-dependent methyltransferases superfamily protein	0.192862
	reCj31688	AT1G24620	EF hand calcium-binding protein family	1.03e-32
	reCj31696	AT3G28210	zinc finger (AN1-like) family protein(PMZ)	2.4e-42
	reCj31765	AT3G48090	alpha/beta-Hydrolases superfamily protein(EDS1)	1.11e-25
	reCj31998	AT4G29735	transmembrane protein	1.83e-09
	reCj32003	AT5G44210	erf domain protein 9(ERF9)	1.98e-19
	reCj32046	AT3G22240	cysteine-rich/transmembrane domain PCC1-like protein	1.60417
	reCj32107	not available		NA
	reCj32131	AT5G43260	chaperone protein dnaJ-like protein	4.13e-12
	reCj32132	AT1G01490	Heavy metal transport/detoxification superfamily protein	1.84e-12
	reCj32253	AT5G56940	Ribosomal protein S16 family protein	0.202324
	reCj32280	AT5G07960	asterix-like protein	5.19e-41
	reCj32308	AT4G38220	Peptidase M20/M25/M40 family protein(AQI)	0.461993
	reCj32425	AT5G11740	arabinogalactan protein 15(AGP15)	0.0246992
	reCj32445	AT4G01575	serine protease inhibitor, Kazal-type family protein	1.54e-15
	reCj32456	AT5G63905	transmembrane protein	0.00125263
	reCj32493	not available		NA
	reCj32613	AT3G22942	G-protein gamma subunit 2(AGG2)	7.18e-16
	reCj32626	AT4G02380	senescence-associated gene 21(SAG21)	0.000101583
	reCj32672	AT2G02370	SNARE associated Golgi protein family	3.89e-23
	reCj32686	AT1G15370	SNARE-like superfamily protein	2.21e-80
	reCj32734	AT5G07900	Mitochondrial transcription termination factor family protein	4.31919
	reCj32808	AT3G05890	Low temperature and salt responsive protein family(RCI2B)	7.52e-22
	reCj32843	not available		NA
	reCj32890	AT2G15910	CSL zinc finger domain-containing protein	2.11e-34
	reCj32926	AT3G01740	Mitochondrial ribosomal protein L37	1.42e-32
	reCj32961	AT2G31270	CDT1-like protein A(CDT1A)	6.25e-24
	reCj32979	AT5G18850	Low-density receptor-like protein	6.61e-18
	reCj32993	AT4G32900	Peptidyl-tRNA hydrolase II (PTH2) family protein	4.75e-63
	reCj33014	AT5G61590	Integrase-type DNA-binding superfamily protein	2.77e-16
	reCj33040	not available		NA
	reCj33057	AT5G26690	Heavy metal transport/detoxification superfamily protein	1.16e-08
	reCj33134	AT2G01300	mediator of RNA polymerase II transcription subunit	4.46e-28
	reCj33139	AT3G59840	allyl alcohol dehydrogenase-like protein	9.27e-23
	reCj33148	AT5G11740	arabinogalactan protein 15(AGP15)	0.0602132
	reCj33187	AT4G24010	cellulose synthase like G1(CSLG1)	1.59128
	reCj33201	AT1G80970	XH domain-containing protein	0.0203329
	reCj33222	not available		NA
	reCj33281	AT2G37040	PHE ammonia lyase 1(PAL1)	1.78e-16
	reCj33310	AT3G17100	sequence-specific DNA binding transcription factor	1.14e-12
	reCj33338	AT2G35736	hypothetical protein	1.15e-25
	reCj33342	AT1G16000	GAG1At protein	1.83e-14
	reCj33380	AT4G19810	Glycosyl hydrolase family protein with chitinase insertion domain-containing protein(ChiC)	6.53e-20
	reCj33468	AT1G80260	Spc97 / Spc98 family of spindle pole body (SBP) component(emb1427)	2.71145
	reCj33513	AT1G03110	Transducin/WD40 repeat-like superfamily protein(TRM82)	2.89233
	reCj33590	AT5G11740	arabinogalactan protein 15(AGP15)	0.0658
	reCj33677	AT2G20560	DNAJ heat shock family protein	3.23e-40
	reCj33730	AT4G02380	senescence-associated gene 21(SAG21)	0.0300753
	reCj33735	AT5G65880	transmembrane protein	1.79e-07
	reCj33860	AT1G69550	disease resistance protein (TIR-NBS-LRR class)	1e-20
	reCj33878	AT2G25820	Integrase-type DNA-binding superfamily protein(ESE2)	2.68e-15
	reCj33934	AT3G51850	calcium-dependent protein kinase 13(CPK13)	3.57e-41
	reCj34017	AT2G36770	UDP-Glycosyltransferase superfamily protein	0.371476
	reCj34053	AT1G52750	alpha/beta-Hydrolases superfamily protein	0.540693
	reCj34125	AT1G01490	Heavy metal transport/detoxification superfamily protein	7.18e-07
	reCj34212	AT4G31985	Ribosomal protein L39 family protein	3.78e-19
	reCj34228	AT5G40460	cyclin-dependent kinase inhibitor SMR3-like protein	0.0475974
	reCj34313	AT1G18490	2-aminoethanethiol dioxygenase, putative (DUF1637)	1.06844
	reCj34466	AT3G52590	ubiquitin extension protein 1(UBQ1)	1.37e-22
	reCj34560	AT2G40480	WEB family protein (DUF827)	5.91395
A2	reCj00069	AT4G33300	ADR1-like 1(ADR1-L1)	1.6e-06
	reCj00072	AT4G33300	ADR1-like 1(ADR1-L1)	5.6e-92
	reCj00076	AT4G33300	ADR1-like 1(ADR1-L1)	7.65e-74
	reCj04988	AT1G07130	Nucleic acid-binding, OB-fold-like protein(STN1)	1.05e-37
	reCj05078	AT1G10010	amino acid permease 8(AAP8)	4.29e-168
	reCj05596	AT4G33300	ADR1-like 1(ADR1-L1)	2.93e-150
	reCj05989	AT3G53430	Ribosomal protein L11 family protein	1.16e-101
	reCj06528	AT1G30970	zinc finger (C2H2 type) family protein(SUF4)	1.95e-54
	reCj07008	AT3G12490	cystatin B(CYSB)	3e-35
	reCj08347	AT1G15520	pleiotropic drug resistance 12(ABCG40)	0
	reCj08349	AT1G27170	transmembrane receptors / ATP binding protein	6.94e-53
	reCj08534	AT1G70530	cysteine-rich RLK (RECEPTOR-like protein kinase) 3(CRK3)	1.04e-94
	reCj08601	AT5G49400	zinc knuckle (CCHC-type) family protein	2.17e-38
	reCj08685	AT2G15490	UDP-glycosyltransferase 73B4(UGT73B4)	1.48e-49
	reCj08804	AT4G13940	S-adenosyl-L-homocysteine hydrolase(HOG1)	0
	reCj08944	AT1G69550	disease resistance protein (TIR-NBS-LRR class)	1.46e-18
	reCj09016	AT1G78870	ubiquitin-conjugating enzyme 35(UBC35)	7.9e-103
	reCj09250	AT3G11980	Jojoba acyl CoA reductase-related male sterility protein(MS2)	5.95e-06
	reCj09317	AT3G49840	transmembrane protein (DUF2215)	0.794416
	reCj09318	AT4G10270	Wound-responsive family protein	1.06e-05
	reCj09338	AT3G05500	Rubber elongation factor protein (REF)	1.2e-25
	reCj09339	not available		NA
	reCj09432	AT5G55500	beta-1,2-xylosyltransferase(XYLT)	0
	reCj09494	AT3G15010	RNA-binding (RRM/RBD/RNP motifs) family protein	4.84e-87
	reCj09495	AT3G15010	RNA-binding (RRM/RBD/RNP motifs) family protein	6.43e-87
	reCj10418	AT5G19840	2-oxoglutarate (2OG) and Fe(II)-dependent oxygenase superfamily protein	1.53e-108
	reCj10497	AT1G61600	DUF1262 family protein (DUF1262)	1.81e-27
	reCj10575	AT3G57340	DnaJ heat shock amino-terminal domain protein (DUF1977)	8.14e-85
	reCj10692	AT3G62900	CW-type Zinc Finger	5.46e-50
	reCj10723	AT5G42400	SET domain protein 25(SDG25)	5.7e-83
	reCj10814	AT1G10170	NF-X-like 1(NFXL1)	0
	reCj11254	AT5G25350	EIN3-binding F box protein 2(EBF2)	2.57e-150
	reCj11372	AT1G80000	CASC3/Barentsz eIF4AIII binding protein	2.78e-26
	reCj11624	AT1G17420	lipoxygenase 3(LOX3)	0
	reCj11707	AT5G59950	RNA-binding (RRM/RBD/RNP motifs) family protein	1.35e-51
	reCj11814	AT5G57870	MIF4G domain-containing protein / MA3 domain-containing protein(eIFiso4G1)	0
	reCj11820	AT1G43620	UDP-Glycosyltransferase superfamily protein(UGT80B1)	0
	reCj11887	AT5G66760	succinate dehydrogenase 1-1(SDH1-1)	0
	reCj11938	AT5G05700	arginine-tRNA protein transferase 1(ATE1)	7.09e-171
	reCj12185	AT4G02425	LYR motif protein	1.37e-17
	reCj12224	AT5G01320	Thiamine pyrophosphate dependent pyruvate decarboxylase family protein	0
	reCj12345	AT3G13320	cation exchanger 2(CAX2)	0
	reCj12382	AT3G18440	aluminum-activated malate transporter 9(ALMT9)	1.34e-139
	reCj12441	AT4G20050	Pectin lyase-like superfamily protein(QRT3)	1.82e-145
	reCj12482	AT1G57680	plasminogen activator inhibitor(Cand1)	2.27e-67
	reCj12590	AT1G67530	ARM repeat superfamily protein	4.48e-171
	reCj12602	AT2G19260	RING/FYVE/PHD zinc finger superfamily protein	8.48e-31
	reCj12626	AT4G31550	WRKY DNA-binding protein 11(WRKY11)	4.41e-53
	reCj12652	AT1G51610	Cation efflux family protein	0
	reCj12826	AT1G21270	wall-associated kinase 2(WAK2)	4.2e-90
	reCj12923	AT3G09630	Ribosomal protein L4/L1 family	1.14e-122
	reCj13112	AT1G49100	Leucine-rich repeat protein kinase family protein	6.92e-83
	reCj13200	AT2G36780	UDP-Glycosyltransferase superfamily protein	1.68e-84
	reCj13202	AT1G48450	alanine-tRNA ligase, putative (DUF760)	1.76e-70
	reCj13237	AT5G62420	NAD(P)-linked oxidoreductase superfamily protein	1.03e-108
	reCj13241	AT2G44530	Phosphoribosyltransferase family protein	0
	reCj13326	AT4G03460	Ankyrin repeat family protein	1.07e-24
	reCj13345	AT4G09830	nuclear receptor family 2 group C protein	3.12e-42
	reCj13504	AT1G06550	ATP-dependent caseinolytic (Clp) protease/crotonase family protein	5.33e-157
	reCj13505	AT1G06550	ATP-dependent caseinolytic (Clp) protease/crotonase family protein	2.75e-158
	reCj13677	AT5G03290	isocitrate dehydrogenase V(IDH-V)	0
	reCj13679	AT5G20510	alfin-like 5(AL5)	1.4e-53
	reCj13690	AT4G09100	RING/U-box superfamily protein	4.68e-14
	reCj13829	AT5G63680	Pyruvate kinase family protein	3.3e-44
	reCj14085	AT3G16770	ethylene-responsive element binding protein(EBP)	1.16e-29
	reCj14426	AT1G22800	S-adenosyl-L-methionine-dependent methyltransferases superfamily protein	1.33e-145
	reCj14454	AT3G51790	transmembrane protein G1P-related 1(G1)	7.88e-83
	reCj14641	AT5G04170	Calcium-binding EF-hand family protein	1.1e-57
	reCj14726	AT1G77670	Pyridoxal phosphate (PLP)-dependent transferases superfamily protein	0
	reCj14850	AT1G69080	Adenine nucleotide alpha hydrolases-like superfamily protein	1.96e-38
	reCj14888	AT1G73500	MAP kinase kinase 9(MKK9)	1.08e-93
	reCj15518	AT1G72750	translocase inner membrane subunit 23-2(TIM23-2)	3.51e-55
	reCj15519	AT1G72750	translocase inner membrane subunit 23-2(TIM23-2)	1.67e-55
	reCj15784	AT5G42830	HXXXD-type acyl-transferase family protein	1.83314
	reCj16144	not available		NA
	reCj16225	AT3G62550	Adenine nucleotide alpha hydrolases-like superfamily protein	7.71e-40
	reCj16402	AT5G25280	serine-rich protein-like protein	1.97e-28
	reCj16403	AT5G25280	serine-rich protein-like protein	9.82e-29
	reCj16435	AT1G13360	hypothetical protein	0.181246
	reCj16592	AT1G11710	Pentatricopeptide repeat (PPR) superfamily protein	2.76708
	reCj16609	AT3G24500	multiprotein bridging factor 1C(MBF1C)	1.83e-64
	reCj16647	AT2G40490	Uroporphyrinogen decarboxylase(HEME2)	1.09003
	reCj16671	AT1G01840	AP2-like ethylene-responsive transcription factor SNZ	1.13e-05
	reCj16714	AT4G37700	hypothetical protein	3.13e-06
	reCj16715	AT4G37700	hypothetical protein	1.37e-07
	reCj16724	AT1G68760	nudix hydrolase 1(NUDX1)	6.04e-57
	reCj16725	AT1G68760	nudix hydrolase 1(NUDX1)	3.17e-57
	reCj16891	AT3G10300	Calcium-binding EF-hand family protein	6.35e-48
	reCj17018	AT5G47910	respiratory burst oxidase homologue D(RBOHD)	1.99e-07
	reCj17285	AT3G53380	Concanavalin A-like lectin protein kinase family protein	8.13e-23
	reCj17356	AT2G46410	Homeodomain-like superfamily protein(CPC)	8.43e-13
	reCj17613	AT3G21700	Ras-related small GTP-binding family protein(SGP2)	3.5e-45
	reCj17700	not available		NA
	reCj17874	AT1G50410	SNF2 domain-containing protein / helicase domain-containing protein / zinc finger protein-like protein	0
	reCj17918	AT5G09350	phosphatidylinositol 4-OH kinase beta2(PI-4KBETA2)	0
	reCj17943	AT3G18290	zinc finger protein-like protein(BTS)	0
	reCj18009	AT5G47910	respiratory burst oxidase homologue D(RBOHD)	0
	reCj18060	AT2G47070	squamosa promoter binding protein-like 1(SPL1)	1.51e-136
	reCj18147	AT1G32640	Basic helix-loop-helix (bHLH) DNA-binding family protein(MYC2)	2.89e-71
	reCj18164	AT5G62000	auxin response factor 2(ARF2)	0
	reCj18183	AT2G23140	RING/U-box superfamily protein with ARM repeat domain-containing protein(PUB4)	0
	reCj18199	AT2G26650	K+ transporter 1(KT1)	0
	reCj18241	AT1G75660	5'-3' exoribonuclease 3(XRN3)	0
	reCj18242	AT5G42140	Regulator of chromosome condensation (RCC1) family with FYVE zinc finger domain-containing protein	0
	reCj18250	AT5G47690	binding protein	1.55e-75
	reCj18258	AT1G63440	heavy metal atpase 5(HMA5)	0
	reCj18278	AT4G30160	villin 4(VLN4)	0
	reCj18316	AT4G27640	ARM repeat superfamily protein	0
	reCj18355	AT4G09180	basic helix-loop-helix (bHLH) DNA-binding superfamily protein(FBH2)	1.03e-46
	reCj18356	AT2G43160	ENTH/VHS family protein	8.78e-112
	reCj18376	AT5G53620	RNA polymerase II degradation factor	5.74e-49
	reCj18405	AT5G54830	DOMON domain-containing protein / dopamine beta-monooxygenase N-terminal domain-containing protein	0
	reCj18452	AT1G76390	ARM repeat superfamily protein(PUB43)	0
	reCj18465	AT2G41900	CCCH-type zinc finger protein with ARM repeat domain-containing protein(OXS2)	0
	reCj18486	AT1G78580	trehalose-6-phosphate synthase(TPS1)	0
	reCj18505	AT1G78230	Outer arm dynein light chain 1 protein	1.17e-89
	reCj18518	AT1G10050	glycosyl hydrolase family 10 protein / carbohydrate-binding domain-containing protein	0
	reCj18523	AT5G06530	ABC-2 type transporter family protein(ABCG22)	0
	reCj18569	AT3G14050	RELA/SPOT homolog 2(RSH2)	0
	reCj18631	AT1G53050	Protein kinase superfamily protein	0
	reCj18651	AT5G53890	phytosylfokine-alpha receptor 2(PSKR2)	0
	reCj18686	AT1G76390	ARM repeat superfamily protein(PUB43)	4.26e-45
	reCj18705	AT1G74360	Leucine-rich repeat protein kinase family protein	7.58e-179
	reCj18737	AT1G58350	Putative serine esterase family protein(ZW18)	0
	reCj18738	AT3G61130	galacturonosyltransferase 1(GAUT1)	0
	reCj18749	AT5G32470	heme oxygenase-like, multi-helical	0
	reCj18776	AT5G07980	dentin sialophosphoprotein-like protein	2.77e-37
	reCj18782	AT2G46500	phosphoinositide 4-kinase gamma 4(PI4K GAMMA 4)	0
	reCj18930	AT5G57990	ubiquitin-specific protease 23(UBP23)	8.24e-146
	reCj18947	AT3G62240	RING/U-box superfamily protein	0
	reCj18971	AT1G50120	immunoglobulin	2.92e-140
	reCj19019	AT1G07280	Tetratricopeptide repeat (TPR)-like superfamily protein	2.22e-48
	reCj19040	AT1G21450	SCARECROW-like 1(SCL1)	3.06e-168
	reCj19044	AT2G20880	Integrase-type DNA-binding superfamily protein(ERF53)	1.22e-25
	reCj19063	AT1G55620	chloride channel F(CLC-F)	0
	reCj19121	AT2G20000	CDC27 family protein(HBT)	0
	reCj19144	AT4G02280	sucrose synthase 3(SUS3)	0
	reCj19161	AT1G29340	plant U-box 17(PUB17)	7.61e-163
	reCj19165	AT1G21200	sequence-specific DNA binding transcription factor	2.66e-87
	reCj19193	AT1G14780	MAC/Perforin domain-containing protein	0
	reCj19233	AT1G49720	abscisic acid responsive element-binding factor 1(ABF1)	2.49e-38
	reCj19250	AT5G62190	DEAD box RNA helicase (PRH75)(PRH75)	0
	reCj19251	AT2G45590	Protein kinase superfamily protein	1.49e-121
	reCj19264	AT1G26580	ELM2 domain protein	1.94e-38
	reCj19352	AT5G57940	cyclic nucleotide gated channel 5(CNGC5)	0
	reCj19377	AT3G26400	eukaryotic translation initiation factor 4B1(EIF4B1)	2.47e-50
	reCj19471	AT5G10490	MSCS-like 2(MSL2)	0
	reCj19488	AT1G12360	Sec1/munc18-like (SM) proteins superfamily(KEU)	0
	reCj19490	AT2G20370	Exostosin family protein(MUR3)	0
	reCj19494	AT2G25430	epsin N-terminal homology (ENTH) domain-containing protein / clathrin assembly protein-like protein	2.94e-159
	reCj19544	AT2G34750	RNA polymerase I specific transcription initiation factor RRN3 protein	2.3e-125
	reCj19579	AT3G09030	BTB/POZ domain-containing protein	1.66e-97
	reCj19600	AT5G01320	Thiamine pyrophosphate dependent pyruvate decarboxylase family protein	0
	reCj19678	AT3G61790	Protein with RING/U-box and TRAF-like domain	6.37e-152
	reCj19740	AT3G55640	Mitochondrial substrate carrier family protein	4.79e-139
	reCj19759	AT5G14760	L-aspartate oxidase(AO)	0
	reCj19791	AT5G04550	type-1 restriction enzyme mjaxp r protein (DUF668)	8.55e-116
	reCj19797	AT5G13640	phospholipid:diacylglycerol acyltransferase(PDAT)	0
	reCj19829	AT5G12480	calmodulin-domain protein kinase 7(CPK7)	0
	reCj19838	AT4G32300	S-domain-2 5(SD2-5)	2.74e-95
	reCj19846	AT4G24520	P450 reductase 1(ATR1)	0
	reCj19914	AT3G27150	Galactose oxidase/kelch repeat superfamily protein	1.02e-101
	reCj19943	AT5G62030	diphthamide synthesis DPH2 family protein	1.19e-169
	reCj19955	AT3G60190	DYNAMIN-like 1E(DL1E)	0
	reCj19966	AT2G26260	3beta-hydroxysteroid-dehydrogenase/decarboxylase isoform 2(3BETAHSD/D2)	0
	reCj20010	AT1G29340	plant U-box 17(PUB17)	2.69e-142
	reCj20032	AT2G38010	Neutral/alkaline non-lysosomal ceramidase	0
	reCj20036	AT5G51980	Transducin/WD40 repeat-like superfamily protein	6.59e-165
	reCj20086	AT1G30270	CBL-interacting protein kinase 23(CIPK23)	0
	reCj20119	AT4G32400	Mitochondrial substrate carrier family protein(SHS1)	8.42e-134
	reCj20129	AT3G02750	Protein phosphatase 2C family protein	4.9e-141
	reCj20236	AT4G02715	flocculation FLO11-like protein	4.33e-06
	reCj20270	AT5G60790	ABC transporter family protein(ABCF1)	0
	reCj20279	AT3G11920	glutaredoxin-like protein	8.24e-149
	reCj20317	AT3G19580	zinc-finger protein 2(ZF2)	1.55e-09
	reCj20341	AT3G54000	TIP41-like protein	1.69e-11
	reCj20357	AT2G41370	Ankyrin repeat family protein / BTB/POZ domain-containing protein(BOP2)	1.11e-158
	reCj20378	AT4G30780	ATP-dependent DNA helicase	1.26e-71
	reCj20416	AT1G48900	Signal recognition particle, SRP54 subunit protein	0
	reCj20424	AT4G24040	trehalase 1(TRE1)	0
	reCj20482	AT1G21240	wall associated kinase 3(WAK3)	3.07e-78
	reCj20490	AT2G31370	Basic-leucine zipper (bZIP) transcription factor family protein	3.14e-60
	reCj20510	AT3G62830	NAD(P)-binding Rossmann-fold superfamily protein(AUD1)	0
	reCj20526	AT5G58130	RNA-binding (RRM/RBD/RNP motifs) family protein(ROS3)	2.67e-50
	reCj20538	AT5G55830	Concanavalin A-like lectin protein kinase family protein	9.91e-121
	reCj20582	AT4G00740	S-adenosyl-L-methionine-dependent methyltransferases superfamily protein(QUA3)	0
	reCj20592	AT2G13800	somatic embryogenesis receptor-like kinase 5(SERK5)	0
	reCj20611	AT5G35570	O-fucosyltransferase family protein	0
	reCj20627	AT2G19450	membrane bound O-acyl transferase (MBOAT) family protein(TAG1)	0
	reCj20679	AT5G10530	Concanavalin A-like lectin protein kinase family protein	5.66e-140
	reCj20734	AT1G10270	glutamine-rich protein 23(GRP23)	9e-62
	reCj20760	AT3G27090	DCD (Development and Cell Death) domain protein	4.01e-107
	reCj20783	AT4G29000	Tesmin/TSO1-like CXC domain-containing protein	3.08e-127
	reCj20832	AT3G45040	phosphatidate cytidylyltransferase family protein	2.93e-154
	reCj20840	AT5G07990	Cytochrome P450 superfamily protein(TT7)	3.89e-131
	reCj20907	AT5G53450	OBP3-responsive protein 1(ORG1)	0
	reCj20920	AT1G76660	hydroxyproline-rich glycoprotein family protein	4.56e-46
	reCj20926	AT3G02090	Insulinase (Peptidase family M16) protein(MPPBETA)	0
	reCj20957	not available		NA
	reCj20974	AT5G55830	Concanavalin A-like lectin protein kinase family protein	9.2e-122
	reCj21006	AT3G22190	IQ-domain 5(IQD5)	9.14e-40
	reCj21016	AT1G73690	cyclin-dependent kinase D1;1(CDKD1;1)	4.63e-167
	reCj21074	AT2G28130	actin protein 2/3 complex subunit-like protein	3.9e-83
	reCj21075	AT4G37930	serine transhydroxymethyltransferase 1(SHM1)	0
	reCj21076	AT4G12070	hypothetical protein	2.86e-152
	reCj21095	AT5G54310	ARF-GAP domain 5(AGD5)	3.16e-66
	reCj21105	AT5G17600	RING/U-box superfamily protein	4.61e-37
	reCj21141	AT3G51830	SAC domain-containing protein 8(SAC8)	0
	reCj21143	AT5G15870	glycosyl hydrolase family 81 protein	0
	reCj21324	AT3G03740	BTB-POZ and MATH domain 4(BPM4)	0
	reCj21336	AT1G14560	Mitochondrial substrate carrier family protein	1.59e-111
	reCj21380	AT4G14440	3-hydroxyacyl-CoA dehydratase 1(HCD1)	2.03e-45
	reCj21443	AT3G09300	OSBP(oxysterol binding protein)-related protein 3B(ORP3B)	0
	reCj21490	AT2G39050	hydroxyproline-rich glycoprotein family protein(EULS3)	2e-40
	reCj21530	AT3G15040	senescence regulator (Protein of unknown function, DUF584)	2.11e-14
	reCj21578	AT5G61260	Plant calmodulin-binding protein-like protein	3.35e-08
	reCj21589	AT5G01020	Protein kinase superfamily protein	2.42e-170
	reCj21593	AT4G08500	MAPK/ERK kinase kinase 1(MEKK1)	3.9e-108
	reCj21594	AT5G01020	Protein kinase superfamily protein	1.23e-151
	reCj21625	AT5G62430	cycling DOF factor 1(CDF1)	6.26e-35
	reCj21662	AT3G02750	Protein phosphatase 2C family protein	1.64e-138
	reCj21677	AT4G32060	calcium-binding EF hand family protein	1.06e-139
	reCj21713	AT5G05980	DHFS-FPGS homolog B(DFB)	3.14e-170
	reCj21743	AT4G29100	basic helix-loop-helix (bHLH) DNA-binding superfamily protein	3.23e-40
	reCj21827	AT3G59350	Protein kinase superfamily protein	0
	reCj21841	AT4G30340	diacylglycerol kinase 7(DGK7)	0
	reCj21870	AT1G72970	Glucose-methanol-choline (GMC) oxidoreductase family protein(HTH)	2.73e-151
	reCj21873	AT2G39830	DA1-related protein 2(DAR2)	0
	reCj21942	AT4G38225	glycerol kinase	1.82e-91
	reCj21954	AT1G55150	DEA(D/H)-box RNA helicase family protein(RH20)	0
	reCj21964	AT5G42900	cold regulated protein 27(COR27)	1.02e-06
	reCj22016	AT1G69550	disease resistance protein (TIR-NBS-LRR class)	1.96e-33
	reCj22041	AT1G10650	SBP (S-ribonuclease binding protein) family protein	3.06e-41
	reCj22051	AT5G60020	laccase 17(LAC17)	0
	reCj22054	AT3G10630	UDP-Glycosyltransferase superfamily protein	5.9e-139
	reCj22056	AT4G25210	DNA-binding storekeeper protein-related transcriptional regulator	0.00407211
	reCj22061	AT2G20120	CONTINUOUS VASCULAR RING protein (DUF502)(COV1)	4.3e-123
	reCj22096	AT5G35460	membrane protein	1.98e-139
	reCj22130	AT5G64830	programmed cell death 2 C-terminal domain-containing protein	6.01e-73
	reCj22148	AT5G22360	vesicle-associated membrane protein 714(VAMP714)	1.1e-119
	reCj22159	AT5G59130	Subtilase family protein	1.34813
	reCj22208	AT5G49720	glycosyl hydrolase 9A1(GH9A1)	0
	reCj22303	AT5G26030	ferrochelatase 1(FC1)	0
	reCj22355	AT2G26830	Protein kinase superfamily protein(emb1187)	7.21e-148
	reCj22359	AT1G13180	Actin-like ATPase superfamily protein(DIS1)	0
	reCj22379	AT3G29200	chorismate mutase 1(CM1)	6.36e-112
	reCj22398	AT3G07560	peroxin 13(PEX13)	2.81e-30
	reCj22423	AT4G39820	Tetratricopeptide repeat (TPR)-like superfamily protein	2.17e-67
	reCj22478	AT1G16670	Protein kinase superfamily protein	2.72e-140
	reCj22524	AT1G05055	general transcription factor II H2(GTF2H2)	0
	reCj22531	AT5G37450	Leucine-rich repeat protein kinase family protein	8.35e-38
	reCj22549	AT1G77810	Galactosyltransferase family protein	0
	reCj22608	AT3G24530	AAA-type ATPase family protein / ankyrin repeat family protein	0
	reCj22618	AT5G14550	Core-2/I-branching beta-1,6-N-acetylglucosaminyltransferase family protein	2.5e-126
	reCj22635	AT5G11500	coiled-coil protein	4.87e-106
	reCj22644	AT2G38940	phosphate transporter 1;4(PHT1;4)	0
	reCj22684	AT2G38290	ammonium transporter 2(AMT2)	0
	reCj22724	AT1G60170	pre-mRNA processing ribonucleoprotein binding region-containing protein(emb1220)	0
	reCj22787	AT5G05170	Cellulose synthase family protein(CEV1)	0
	reCj22813	AT3G56740	Ubiquitin-associated (UBA) protein	6.64e-85
	reCj22853	AT5G54590	Protein kinase superfamily protein(CRLK1)	0
	reCj22856	AT4G10750	Phosphoenolpyruvate carboxylase family protein	1.44e-89
	reCj22864	AT1G34470	magnesium transporter, putative (DUF803)	2.89e-136
	reCj22868	AT3G12400	Ubiquitin-conjugating enzyme/RWD-like protein(ELC)	5.1e-114
	reCj22869	AT5G59250	Major facilitator superfamily protein	0
	reCj22924	AT4G21534	Diacylglycerol kinase family protein(SPHK2)	2.18e-158
	reCj22928	AT2G46080	BPS1-like protein(BPS2)	9.82e-48
	reCj22936	AT4G34950	Major facilitator superfamily protein	0
	reCj22992	AT1G10280	Core-2/I-branching beta-1,6-N-acetylglucosaminyltransferase family protein	7.39e-145
	reCj23011	AT1G17665	CA-responsive protein	1.68e-51
	reCj23013	AT2G39420	alpha/beta-Hydrolases superfamily protein	1.29e-141
	reCj23038	AT4G27100	Ypt/Rab-GAP domain of gyp1p superfamily protein	2.75e-171
	reCj23054	AT1G72820	Mitochondrial substrate carrier family protein	1.25e-115
	reCj23077	AT1G03900	non-intrinsic ABC protein 4(ABCI18)	2.71e-90
	reCj23079	AT5G35770	Transducin/WD40 repeat-like superfamily protein(SAP)	3.87e-87
	reCj23116	AT5G67420	LOB domain-containing protein 37(LBD37)	2.89e-64
	reCj23136	AT1G65030	Transducin/WD40 repeat-like superfamily protein	3.49e-88
	reCj23150	AT4G10950	SGNH hydrolase-type esterase superfamily protein	2.13e-55
	reCj23194	AT3G01360	plant viral-response family protein (DUF716)	5.78e-46
	reCj23287	AT5G23680	Sterile alpha motif (SAM) domain-containing protein	4.18e-23
	reCj23292	AT1G16520	interactor of constitutive active ROPs protein	1.48e-77
	reCj23329	AT2G28930	protein kinase 1B(PK1B)	5.55e-174
	reCj23339	AT5G20190	Tetratricopeptide repeat (TPR)-like superfamily protein	1.04e-29
	reCj23410	AT1G18950	DDT domain superfamily	1.94e-95
	reCj23411	AT1G32120	serine/threonine-protein phosphatase 7 long form-like protein	4.73e-108
	reCj23421	AT4G01070	UDP-Glycosyltransferase superfamily protein(GT72B1)	3.72e-115
	reCj23423	AT5G43190	Galactose oxidase/kelch repeat superfamily protein	2.41e-45
	reCj23428	AT4G13040	Integrase-type DNA-binding superfamily protein	1.12e-43
	reCj23497	AT4G06536	SPla/RYanodine receptor (SPRY) domain-containing protein	2.04e-25
	reCj23525	not available		NA
	reCj23595	AT3G08640	alphavirus core family protein (DUF3411)	3.49e-102
	reCj23610	AT1G32790	CTC-interacting domain 11(CID11)	8.34e-126
	reCj23611	AT1G54560	Myosin family protein with Dil domain-containing protein(XIE)	0
	reCj23645	AT2G21080	Ras guanine nucleotide exchange factor K	4.59e-125
	reCj23679	AT1G08250	arogenate dehydratase 6(ADT6)	4.33e-93
	reCj23715	AT3G49940	LOB domain-containing protein 38(LBD38)	1.1e-54
	reCj23726	AT4G22740	glycine-rich protein	5.43e-08
	reCj23752	AT3G07350	sulfate/thiosulfate import ATP-binding protein, putative (DUF506)	3.47e-48
	reCj23882	AT5G58730	pfkB-like carbohydrate kinase family protein(Mik)	1.47e-70
	reCj23887	AT5G25560	CHY-type/CTCHY-type/RING-type Zinc finger protein	7.75e-131
	reCj23895	AT5G25280	serine-rich protein-like protein	2.05e-29
	reCj23945	AT5G49190	sucrose synthase 2(SUS2)	0
	reCj23987	AT1G78110	nucleolar GTP-binding protein	3.89e-30
	reCj23991	AT5G08520	Duplicated homeodomain-like superfamily protein	1.57e-69
	reCj24049	AT3G60800	DHHC-type zinc finger family protein	6.84e-116
	reCj24090	AT1G18390	Serine/Threonine kinase family catalytic domain protein	1.92e-86
	reCj24119	AT1G69800	Cystathionine beta-synthase (CBS) protein	2.98e-147
	reCj24166	AT1G77120	alcohol dehydrogenase 1(ADH1)	0
	reCj24203	AT3G05290	peroxisomal adenine nucleotide carrier 1(PNC1)	7.27e-107
	reCj24221	AT3G17390	S-adenosylmethionine synthetase family protein(MTO3)	0
	reCj24255	AT4G31540	exocyst subunit exo70 family protein G1(EXO70G1)	1.99e-52
	reCj24270	AT5G32440	Ubiquitin system component Cue protein	5.58e-56
	reCj24300	AT4G36690	U2 snRNP auxilliary factor, large subunit, splicing factor(ATU2AF65A)	0
	reCj24347	AT2G38610	RNA-binding KH domain-containing protein	8.29e-113
	reCj24397	AT2G37250	adenosine kinase(ADK)	8.39e-73
	reCj24423	AT2G15490	UDP-glycosyltransferase 73B4(UGT73B4)	4.13e-79
	reCj24425	AT1G75500	Walls Are Thin 1(WAT1)	2.6e-163
	reCj24437	AT5G39360	EID1-like 2(EDL2)	5.64e-108
	reCj24504	AT1G77120	alcohol dehydrogenase 1(ADH1)	0
	reCj24542	AT5G20620	ubiquitin 4(UBQ4)	0
	reCj24557	AT1G06340	Plant Tudor-like protein	5.5e-14
	reCj24700	AT3G02070	Cysteine proteinases superfamily protein	1.43e-99
	reCj24770	AT4G36750	Quinone reductase family protein	4.02e-107
	reCj24842	AT2G31730	basic helix-loop-helix (bHLH) DNA-binding superfamily protein	1.24e-32
	reCj24854	AT3G24440	Fibronectin type III domain-containing protein(VRN5)	1.40356
	reCj24875	AT3G53500	RNA-binding (RRM/RBD/RNP motifs) family protein with retrovirus zinc finger-like domain-containing protein(RS2Z32)	4.76e-06
	reCj24883	AT4G21450	PapD-like superfamily protein	1.08e-58
	reCj24888	AT2G31320	poly(ADP-ribose) polymerase 2(PARP1)	9.31e-30
	reCj24924	AT2G39770	Glucose-1-phosphate adenylyltransferase family protein(CYT1)	0
	reCj24961	AT3G09740	syntaxin of plants 71(SYP71)	1.11e-102
	reCj25002	AT5G57780	transcription factor(P1R1)	2.28e-11
	reCj25017	AT1G10630	ADP-ribosylation factor A1F(ARFA1F)	1.33e-126
	reCj25048	AT1G14590	Nucleotide-diphospho-sugar transferase family protein	2.02e-94
	reCj25084	AT1G30090	Galactose oxidase/kelch repeat superfamily protein	8.45e-123
	reCj25119	AT1G26480	general regulatory factor 12(GRF12)	1.54e-149
	reCj25147	AT5G18400	Cytokine-induced anti-apoptosis inhibitor 1, Fe-S biogenesi	4.56e-60
	reCj25159	AT4G26180	Mitochondrial substrate carrier family protein	1.43e-122
	reCj25164	AT5G24760	GroES-like zinc-binding dehydrogenase family protein	0
	reCj25166	AT5G35960	Protein kinase family protein	3.41293
	reCj25182	AT1G75510	Transcription initiation factor IIF, beta subunit	3.43e-80
	reCj25201	AT5G56760	serine acetyltransferase 1;1(SERAT1;1)	5.1e-109
	reCj25223	AT1G70780	hypothetical protein	4.2e-24
	reCj25276	AT3G16310	mitotic phosphoprotein N' end (MPPN) family protein	9.5e-43
	reCj25291	AT3G61590	Galactose oxidase/kelch repeat superfamily protein(HWS)	0.163821
	reCj25298	AT5G50260	Cysteine proteinases superfamily protein(CEP1)	5.35e-140
	reCj25299	AT3G61440	cysteine synthase C1(CYSC1)	5.76e-168
	reCj25346	AT5G15640	Mitochondrial substrate carrier family protein	1.18e-96
	reCj25380	AT1G30540	Actin-like ATPase superfamily protein	2.72e-134
	reCj25385	AT2G43120	RmlC-like cupins superfamily protein	8.45e-131
	reCj25418	AT5G51570	SPFH/Band 7/PHB domain-containing membrane-associated protein family	6.08e-165
	reCj25468	AT1G60783	cyclin-dependent kinase inhibitor SMR2-like protein	5.93e-09
	reCj25490	AT1G11545	xyloglucan endotransglucosylase/hydrolase 8(XTH8)	2.97e-128
	reCj25542	AT3G06780	glycine-rich protein	0.000185945
	reCj25551	AT4G11600	glutathione peroxidase 6(GPX6)	9.98e-90
	reCj25643	AT2G35120	Single hybrid motif superfamily protein	3.6e-66
	reCj25646	AT2G36320	A20/AN1-like zinc finger family protein	5.95e-38
	reCj25654	AT1G66400	calmodulin like 23(CML23)	1.01e-27
	reCj25746	AT1G55340	hypothetical protein (DUF1639)	7.65e-26
	reCj25798	AT2G33490	hydroxyproline-rich glycoprotein family protein	3.88e-61
	reCj25799	AT1G22050	membrane-anchored ubiquitin-fold protein 6 precursor(MUB6)	7.83e-51
	reCj25822	AT2G02180	tobamovirus multiplication protein 3(TOM3)	4.04e-134
	reCj25940	AT2G35100	Exostosin family protein(ARAD1)	1.54e-170
	reCj25942	AT1G09630	RAB GTPase 11C(RAB11c)	2.52e-81
	reCj25949	AT1G75290	NAD(P)-binding Rossmann-fold superfamily protein	2.26e-127
	reCj25960	AT2G33120	synaptobrevin-related protein 1(SAR1)	5.71e-125
	reCj26004	AT4G34050	S-adenosyl-L-methionine-dependent methyltransferases superfamily protein(CCoAOMT1)	4.69e-143
	reCj26007	AT4G38800	methylthioadenosine nucleosidase 1(MTN1)	5.33e-121
	reCj26065	AT1G14060	GCK domain-containing protein	2.45e-24
	reCj26070	AT1G10380	Putative membrane lipoprotein	6.82e-59
	reCj26223	AT1G10380	Putative membrane lipoprotein	1.8e-56
	reCj26266	AT2G24860	DnaJ/Hsp40 cysteine-rich domain superfamily protein	2.79e-43
	reCj26416	AT5G62420	NAD(P)-linked oxidoreductase superfamily protein	1.24e-105
	reCj26598	AT2G39850	Subtilisin-like serine endopeptidase family protein	0.607918
	reCj26652	AT4G10310	high-affinity K+ transporter 1(HKT1)	3.01e-46
	reCj26812	AT4G02890	Ubiquitin family protein(UBQ14)	0
	reCj26830	AT1G52140	Avr9/Cf-9 rapidly elicited protein	7.06e-08
	reCj26853	AT5G03905	Iron-sulfur cluster biosynthesis family protein	2.72e-44
	reCj26865	not available		NA
	reCj26888	AT1G55230	proteinase inhibitor I4, serpin (DUF716)	2.56e-94
	reCj26907	AT4G34670	Ribosomal protein S3Ae	1.29e-145
	reCj26917	AT1G70780	hypothetical protein	8.9e-24
	reCj26923	AT1G23740	Oxidoreductase, zinc-binding dehydrogenase family protein(AOR)	8.44e-78
	reCj26969	AT4G36810	geranylgeranyl pyrophosphate synthase 1(GGPS1)	2.85e-54
	reCj27009	AT2G26530	AR781, pheromone receptor-like protein (DUF1645)(AR781)	7.76e-15
	reCj27035	AT1G79590	syntaxin of plants 52(SYP52)	1.29e-71
	reCj27113	AT1G23740	Oxidoreductase, zinc-binding dehydrogenase family protein(AOR)	9.2e-95
	reCj27132	AT2G14620	xyloglucan endotransglucosylase/hydrolase 10(XTH10)	1.42e-101
	reCj27158	AT3G02645	transmembrane protein, putative (DUF247)	7.67e-37
	reCj27180	AT1G32260	envelope glycoprotein	8.91e-50
	reCj27257	AT5G48300	ADP glucose pyrophosphorylase 1(ADG1)	6.47e-169
	reCj27288	AT4G17500	ethylene responsive element binding factor 1(ERF-1)	4.42e-33
	reCj27309	AT1G29260	peroxin 7(PEX7)	1.15e-171
	reCj27322	AT4G33230	Plant invertase/pectin methylesterase inhibitor superfamily	0.51427
	reCj27356	AT2G19130	S-locus lectin protein kinase family protein	5.07e-87
	reCj27358	AT2G36930	zinc finger (C2H2 type) family protein	1.08e-53
	reCj27366	AT4G23810	WRKY family transcription factor(WRKY53)	7.78e-14
	reCj27391	AT1G28280	VQ motif-containing protein	4.02e-09
	reCj27406	AT5G58590	RAN binding protein 1(RANBP1)	1.28e-61
	reCj27443	AT3G43810	calmodulin 7(CAM7)	1.75e-97
	reCj27462	AT1G52900	Toll-Interleukin-Resistance (TIR) domain family protein	4.37141
	reCj27528	AT5G08335	Isoprenylcysteine carboxyl methyltransferase (ICMT) family(ATSTE14B)	2.01e-75
	reCj27544	AT1G16840	hypothetical protein	3.44e-15
	reCj27578	AT1G27170	transmembrane receptors / ATP binding protein	8.62e-44
	reCj27611	AT5G67300	myb domain protein r1(MYBR1)	2.08e-48
	reCj27651	AT3G57040	response regulator 9(ARR9)	9.29e-39
	reCj27659	not available		NA
	reCj27670	AT3G03150	hypothetical protein	1.35e-13
	reCj27752	AT2G41380	S-adenosyl-L-methionine-dependent methyltransferases superfamily protein	5.14e-65
	reCj27860	AT2G28140	enabled-like protein (DUF1635)	0.000176266
	reCj27889	AT5G06370	NC domain-containing protein-like protein	2.67e-104
	reCj27910	AT4G14130	xyloglucan endotransglucosylase/hydrolase 15(XTH15)	1.12e-105
	reCj27954	AT1G76940	RNA-binding (RRM/RBD/RNP motifs) family protein	3.93e-05
	reCj28015	AT5G62420	NAD(P)-linked oxidoreductase superfamily protein	4.85e-107
	reCj28032	AT4G02600	Seven transmembrane MLO family protein(MLO1)	1.71e-97
	reCj28071	AT5G17420	Cellulose synthase family protein(IRX3)	0.949793
	reCj28114	AT1G27170	transmembrane receptors / ATP binding protein	3.72e-42
	reCj28120	AT1G56430	nicotianamine synthase 4(NAS4)	5.88e-102
	reCj28164	AT2G22880	VQ motif-containing protein	0.166639
	reCj28174	AT1G65520	delta(3), delta(2)-enoyl CoA isomerase 1(ECI1)	1.52e-52
	reCj28313	AT4G17030	expansin-like B1(EXLB1)	2.57e-53
	reCj28355	AT5G01750	LURP-one-like protein (DUF567)	1.49e-64
	reCj28457	AT1G30825	Arp2/3 complex, 34 kD subunit p34-Arc(DIS2)	3.9e-109
	reCj28568	AT5G63130	Octicosapeptide/Phox/Bem1p family protein	1.87e-24
	reCj28641	AT1G04100	indoleacetic acid-induced protein 10(IAA10)	2.25e-24
	reCj28643	AT2G32030	Acyl-CoA N-acyltransferases (NAT) superfamily protein	1.73e-50
	reCj28682	AT3G03350	NAD(P)-binding Rossmann-fold superfamily protein	3.8125
	reCj28735	AT4G01720	WRKY family transcription factor(WRKY47)	5.9e-30
	reCj28750	AT1G73010	inorganic pyrophosphatase 1(PS2)	1.09e-89
	reCj28760	AT4G32690	hemoglobin 3(GLB3)	1.93e-83
	reCj28812	AT1G27530	ubiquitin-fold modifier-conjugating enzyme	1.71e-106
	reCj28814	AT3G10910	RING/U-box superfamily protein	5.7e-09
	reCj28858	AT5G57685	glutamine dumper 3(GDU3)	3.39e-10
	reCj28921	AT5G44030	cellulose synthase A4(CESA4)	4.62e-145
	reCj28978	AT5G52390	PAR1 protein	1.13e-47
	reCj29016	AT5G65660	hydroxyproline-rich glycoprotein family protein	1.19e-10
	reCj29051	AT4G27270	Quinone reductase family protein	2.14e-112
	reCj29094	AT1G26770	expansin A10(EXPA10)	1.72e-129
	reCj29112	AT4G05220	Late embryogenesis abundant (LEA) hydroxyproline-rich glycoprotein family	2.33e-34
	reCj29358	AT3G62550	Adenine nucleotide alpha hydrolases-like superfamily protein	4.33e-22
	reCj29518	AT3G16770	ethylene-responsive element binding protein(EBP)	5.41e-24
	reCj29541	AT5G58375	Methyltransferase-related protein	2.6e-16
	reCj29668	AT3G50800	hypothetical protein	6.11e-11
	reCj29801	AT5G25280	serine-rich protein-like protein	1.01e-27
	reCj29844	AT4G17670	senescence-associated family protein (DUF581)	2.38e-22
	reCj29942	AT4G39730	Lipase/lipooxygenase, PLAT/LH2 family protein(PLAT1)	9.32e-53
	reCj29982	AT1G61590	Protein kinase superfamily protein	0.148213
	reCj30007	AT1G68240	basic helix-loop-helix (bHLH) DNA-binding superfamily protein	1.50341
	reCj30058	AT1G76940	RNA-binding (RRM/RBD/RNP motifs) family protein	1.37e-29
	reCj30081	AT5G01740	Nuclear transport factor 2 (NTF2) family protein	3.34e-31
	reCj30186	AT5G01880	RING/U-box superfamily protein	6.45e-25
	reCj30302	AT5G44060	embryo sac development arrest protein	8.53e-11
	reCj30413	AT3G09010	Protein kinase superfamily protein	6.41e-102
	reCj30459	AT3G20060	ubiquitin-conjugating enzyme19(UBC19)	8.47e-72
	reCj30462	AT1G71520	Integrase-type DNA-binding superfamily protein	1.26e-11
	reCj30466	not available		NA
	reCj30467	AT4G27290	S-locus lectin protein kinase family protein	4.42e-25
	reCj30537	AT2G41475	Embryo-specific protein 3, (ATS3)	3.91e-27
	reCj30545	AT1G08530	chitinase-like protein	1.83e-12
	reCj30606	AT4G05220	Late embryogenesis abundant (LEA) hydroxyproline-rich glycoprotein family	2.31e-15
	reCj30627	AT4G23140	cysteine-rich RLK (RECEPTOR-like protein kinase) 6(CRK6)	8.61e-113
	reCj30672	AT1G68526	hypothetical protein	0.142664
	reCj30863	AT1G30650	WRKY DNA-binding protein 14(WRKY14)	1.05e-44
	reCj30891	AT3G61920	UvrABC system protein C	4.46e-22
	reCj30934	AT3G13445	TATA binding protein 1(TBP1)	3.45e-122
	reCj30941	AT4G36040	Chaperone DnaJ-domain superfamily protein(J11)	2.28e-21
	reCj31025	AT3G62550	Adenine nucleotide alpha hydrolases-like superfamily protein	9.59e-43
	reCj31035	AT3G02650	Tetratricopeptide repeat (TPR)-like superfamily protein	1.10455
	reCj31056	not available		NA
	reCj31106	AT5G08420	RNA-binding KH domain-containing protein	3.45005
	reCj31119	AT1G77700	Pathogenesis-related thaumatin superfamily protein	5.34e-88
	reCj31120	AT2G18400	ribosomal protein L6 family protein	2.5e-48
	reCj31171	AT5G01740	Nuclear transport factor 2 (NTF2) family protein	8.59e-30
	reCj31174	AT1G23390	Kelch repeat-containing F-box family protein	4.09e-26
	reCj31198	AT1G11320	GDSL esterase/lipase	5.81392
	reCj31286	AT2G39020	Acyl-CoA N-acyltransferases (NAT) superfamily protein	1.79e-72
	reCj31304	AT5G56760	serine acetyltransferase 1;1(SERAT1;1)	5.75e-103
	reCj31323	AT5G59970	Histone superfamily protein	2.75e-50
	reCj31389	AT4G13830	DNAJ-like 20(J20)	2.46e-21
	reCj31393	AT5G36930	Disease resistance protein (TIR-NBS-LRR class) family	3.44e-14
	reCj31484	AT3G21950	S-adenosyl-L-methionine-dependent methyltransferases superfamily protein	1.23565
	reCj31587	AT1G69550	disease resistance protein (TIR-NBS-LRR class)	1.06e-24
	reCj31680	not available		NA
	reCj31751	AT1G78370	glutathione S-transferase TAU 20(GSTU20)	2.56e-57
	reCj31762	AT1G53170	ethylene response factor 8(ERF8)	1.98e-21
	reCj31770	AT5G07660	structural maintenance of chromosomes 6A(SMC6A)	3.96481
	reCj31839	AT1G62305	Core-2/I-branching beta-1,6-N-acetylglucosaminyltransferase family protein	1.16808
	reCj31890	AT4G18250	receptor Serine/Threonine kinase-like protein	2.06964
	reCj32033	AT5G51350	Leucine-rich repeat transmembrane protein kinase family protein(MOL1)	2.06e-10
	reCj32109	AT1G22990	Heavy metal transport/detoxification superfamily protein(HIPP22)	3.89e-59
	reCj32119	AT2G33780	VQ motif-containing protein	0.000855291
	reCj32202	AT5G60460	Preprotein translocase Sec, Sec61-beta subunit protein	1.06e-17
	reCj32537	AT1G07900	LOB domain-containing protein 1(LBD1)	3.91e-50
	reCj32559	AT1G73010	inorganic pyrophosphatase 1(PS2)	4.67e-77
	reCj32576	AT4G13830	DNAJ-like 20(J20)	5.16e-18
	reCj32599	AT1G68765	Putative membrane lipoprotein(IDA)	0.0438009
	reCj32693	AT2G34960	cationic amino acid transporter 5(CAT5)	2.12e-48
	reCj32727	AT5G01750	LURP-one-like protein (DUF567)	1.38e-29
	reCj32768	AT4G10265	Wound-responsive family protein	7.13e-05
	reCj32805	AT5G21960	Integrase-type DNA-binding superfamily protein	2.31e-28
	reCj32860	AT3G05550	Hypoxia-responsive family protein	4.62e-24
	reCj32975	AT1G09740	Adenine nucleotide alpha hydrolases-like superfamily protein	3.21e-24
	reCj33059	AT1G11890	Synaptobrevin family protein(SEC22)	2.04e-56
	reCj33232	AT2G17880	Chaperone DnaJ-domain superfamily protein	4.43e-22
	reCj33258	AT1G23760	BURP domain-containing protein(JP630)	1.90426
	reCj33351	AT4G10265	Wound-responsive family protein	0.000286466
	reCj33396	AT5G05280	RING/U-box superfamily protein	5.86e-27
	reCj33404	AT1G14970	O-fucosyltransferase family protein	4.43e-30
	reCj33566	AT2G22860	phytosulfokine 2 precursor(PSK2)	3.24e-07
	reCj33567	AT3G59052		0.607709
	reCj33617	AT3G02260	auxin transport protein (BIG)(BIG)	3.08473
	reCj33751	AT1G33055	hypothetical protein	5.19e-07
	reCj33805	AT1G71990	fucosyltransferase 13(FUT13)	0.234639
	reCj33867	AT1G56590	Clathrin adaptor complexes medium subunit family protein(ZIP4)	7.54098
	reCj33899	not available		NA
	reCj33973	AT5G24520	Transducin/WD40 repeat-like superfamily protein(TTG1)	0.705865
	reCj34076	AT1G09620	ATP binding/leucine-tRNA ligases/aminoacyl-tRNA ligase	0.846839
	reCj34139	AT3G29970	B12D protein	4.78e-31
	reCj34185	AT4G02360	transmembrane protein, putative (Protein of unknown function, DUF538)	2.16e-19
	reCj34232	AT1G69960	serine/threonine protein phosphatase 2A(PP2A)	3.08153
	reCj34286	AT1G29370	RNA polymerase II degradation factor-like protein (DUF1296)	0.104637
	reCj34321	AT3G50880	DNA glycosylase superfamily protein	0.000882928
	reCj34690	AT2G47330	P-loop containing nucleoside triphosphate hydrolases superfamily protein	1.53507
A3	reCj00043	AT2G21130	Cyclophilin-like peptidyl-prolyl cis-trans isomerase family protein	3.14e-93
	reCj00044	AT1G54080	oligouridylate-binding protein 1A(UBP1A)	0.149115
	reCj00062	AT1G69550	disease resistance protein (TIR-NBS-LRR class)	5.12e-09
	reCj00173	AT1G60690	NAD(P)-linked oxidoreductase superfamily protein	2.62e-152
	reCj00267	AT3G57430	Tetratricopeptide repeat (TPR)-like superfamily protein(OTP84)	9.54e-68
	reCj01273	AT4G13850	glycine-rich RNA-binding protein 2(GR-RBP2)	2.78e-35
	reCj01513	AT2G16850	plasma membrane intrinsic protein 2;8(PIP2;8)	1.33e-160
	reCj02741	AT4G01070	UDP-Glycosyltransferase superfamily protein(GT72B1)	9.37e-62
	reCj03091	AT5G67630	P-loop containing nucleoside triphosphate hydrolases superfamily protein	0
	reCj05693	AT3G56850	ABA-responsive element binding protein 3(AREB3)	5.9e-35
	reCj05808	AT2G46520	cellular apoptosis susceptibility protein, putative / importin-alpha re-exporter	0
	reCj05810	AT2G46520	cellular apoptosis susceptibility protein, putative / importin-alpha re-exporter	0
	reCj06345	AT4G19040	ENHANCED DISEASE RESISTANCE 2(EDR2)	0
	reCj06527	AT1G30970	zinc finger (C2H2 type) family protein(SUF4)	3.23e-54
	reCj06796	AT1G24020	MLP-like protein 423(MLP423)	9.82e-08
	reCj06909	AT1G65650	Peptidase C12, ubiquitin carboxyl-terminal hydrolase 1(UCH2)	5.31e-145
	reCj06940	AT2G40815	Calcium-dependent lipid-binding (CaLB domain) family protein	4.16e-23
	reCj08237	AT2G44710	RNA-binding (RRM/RBD/RNP motifs) family protein	6.79e-104
	reCj08271	AT1G64110	P-loop containing nucleoside triphosphate hydrolases superfamily protein(DAA1)	0
	reCj08276	AT3G04910	with no lysine (K) kinase 1(WNK1)	8.49e-174
	reCj08292	AT1G06720	P-loop containing nucleoside triphosphate hydrolases superfamily protein	0
	reCj08329	AT2G37040	PHE ammonia lyase 1(PAL1)	1.33e-177
	reCj08581	AT5G39710	Tetratricopeptide repeat (TPR)-like superfamily protein(EMB2745)	7.31e-90
	reCj08583	AT1G09900	Pentatricopeptide repeat (PPR-like) superfamily protein	2.81e-61
	reCj08622	AT3G02100	UDP-Glycosyltransferase superfamily protein	3.72e-81
	reCj08767	AT5G48240	Rrp15p protein	2.01e-42
	reCj08823	AT1G79220	Mitochondrial transcription termination factor family protein	2.29e-40
	reCj08838	AT1G08230	Transmembrane amino acid transporter family protein	2.54e-128
	reCj08864	AT1G79220	Mitochondrial transcription termination factor family protein	2.03e-42
	reCj08917	AT5G38030	MATE efflux family protein	1.12e-97
	reCj08929	AT4G21580	oxidoreductase, zinc-binding dehydrogenase family protein	7.41e-157
	reCj08930	AT4G21580	oxidoreductase, zinc-binding dehydrogenase family protein	2.97e-155
	reCj08933	AT4G24660	homeobox protein 22(HB22)	1.23e-43
	reCj09000	AT3G16270	ENTH/VHS family protein	6.61e-144
	reCj09258	AT1G24020	MLP-like protein 423(MLP423)	1.03e-06
	reCj09259	AT1G24020	MLP-like protein 423(MLP423)	1.18e-06
	reCj09271	AT5G12190	RNA-binding (RRM/RBD/RNP motifs) family protein	9.84e-76
	reCj09343	AT3G18610	nucleolin like 2(NUC-L2)	8.84e-30
	reCj09354	AT3G27700	zinc finger (CCCH-type) family protein / RNA recognition motif (RRM)-containing protein	2.97e-58
	reCj09549	AT5G27830	folate receptor family protein	9.76e-58
	reCj09550	AT5G27830	folate receptor family protein	4.63e-58
	reCj09623	AT3G22600	Bifunctional inhibitor/lipid-transfer protein/seed storage 2S albumin superfamily protein	2.35e-18
	reCj09678	not available		NA
	reCj10402	AT4G26900	HIS HF(AT-HF)	0
	reCj10411	AT5G52180	transmembrane protein 161AB protein	5.37e-40
	reCj10565	AT1G79650	Rad23 UV excision repair protein family(RAD23B)	7.88e-130
	reCj10653	AT4G23340	2-oxoglutarate (2OG) and Fe(II)-dependent oxygenase superfamily protein	1.35e-16
	reCj10700	AT1G79280	nuclear pore anchor(NUA)	0
	reCj10726	AT1G58230	binding protein	0
	reCj10754	AT2G27230	transcription factor-like protein(LHW)	2.64e-71
	reCj10793	AT1G09770	cell division cycle 5(CDC5)	0
	reCj10876	AT3G26850	histone-lysine N-methyltransferase	1.63e-20
	reCj10880	AT2G25170	chromatin remodeling factor CHD3 (PICKLE)(PKL)	0
	reCj10909	AT1G62870	hypothetical protein	0
	reCj10926	AT5G44800	chromatin remodeling 4(CHR4)	1.21e-48
	reCj10930	AT3G10380	subunit of exocyst complex 8(SEC8)	0
	reCj10931	AT3G10380	subunit of exocyst complex 8(SEC8)	0
	reCj10949	AT4G26450	hypothetical protein	1.52e-08
	reCj10973	AT4G28910	Putative interactor of JAZ(NINJA)	1e-25
	reCj11032	AT5G53480	ARM repeat superfamily protein	0
	reCj11033	AT5G53480	ARM repeat superfamily protein	0
	reCj11048	AT1G52360	Coatomer, beta' subunit	0
	reCj11049	AT1G52360	Coatomer, beta' subunit	0
	reCj11108	AT1G28440	HAESA-like 1(HSL1)	0
	reCj11138	AT5G50920	CLPC homologue 1(CLPC1)	0
	reCj11143	AT2G47330	P-loop containing nucleoside triphosphate hydrolases superfamily protein	0
	reCj11170	AT5G51300	splicing factor-like protein	0
	reCj11201	AT3G10740	alpha-L-arabinofuranosidase 1(ASD1)	0
	reCj11231	AT4G16180	transmembrane protein	0
	reCj11284	AT1G15780	mediator of RNA polymerase II transcription subunit 15a-like protein(NRB4)	3.44e-95
	reCj11299	AT1G68990	male gametophyte defective 3(MGP3)	0
	reCj11438	AT2G35510	similar to RCD one 1(SRO1)	6.93e-57
	reCj11477	AT2G37230	Tetratricopeptide repeat (TPR)-like superfamily protein	3.4e-150
	reCj11507	AT1G67440	Minichromosome maintenance (MCM2/3/5) family protein(emb1688)	8.55e-124
	reCj11560	AT1G21380	Target of Myb protein 1	2.08e-102
	reCj11586	AT1G17760	Tetratricopeptide repeat (TPR)-like superfamily protein(CSTF77)	0
	reCj11600	AT1G03190	RAD3-like DNA-binding helicase protein(UVH6)	0
	reCj11626	AT4G25610	C2H2-like zinc finger protein	1.52e-56
	reCj11634	AT3G03780	methionine synthase 2(MS2)	0
	reCj11637	AT4G38220	Peptidase M20/M25/M40 family protein(AQI)	0
	reCj11658	AT2G07360	SH3 domain-containing protein	0
	reCj11716	AT2G43650	Sas10/U3 ribonucleoprotein (Utp) family protein(EMB2777)	1.87e-92
	reCj11801	AT5G08720	polyketide cyclase/dehydrase/lipid transporter	0.00084749
	reCj11818	AT4G31120	SHK1 binding protein 1(SKB1)	0
	reCj11824	AT1G10180	LOW protein: exocyst complex component-like protein	4.55e-121
	reCj11838	AT5G19330	ARM repeat protein interacting with ABF2(ARIA)	0
	reCj11842	AT3G49601	pre-mRNA-splicing factor	6.83e-43
	reCj11845	AT1G63250	DEA(D/H)-box RNA helicase family protein	1.44055
	reCj11898	AT4G24890	purple acid phosphatase 24(PAP24)	4.16e-107
	reCj11916	AT1G13900	Purple acid phosphatases superfamily protein(PAP2)	0
	reCj11950	AT1G13880	ELM2 domain-containing protein	1.13573
	reCj12048	AT5G42920	THO complex, subunit 5(THO5)	0
	reCj12106	AT3G23660	Sec23/Sec24 protein transport family protein	0
	reCj12162	AT2G43770	Transducin/WD40 repeat-like superfamily protein	0
	reCj12164	AT3G07050	GTP-binding family protein(NSN1)	0
	reCj12165	AT3G07050	GTP-binding family protein(NSN1)	0
	reCj12184	AT4G02425	LYR motif protein	2.85e-17
	reCj12192	AT3G53810	Concanavalin A-like lectin protein kinase family protein	0
	reCj12384	AT4G34910	P-loop containing nucleoside triphosphate hydrolases superfamily protein	0
	reCj12438	AT5G22330	P-loop containing nucleoside triphosphate hydrolases superfamily protein(RIN1)	0
	reCj12446	AT2G30490	cinnamate-4-hydroxylase(C4H)	0
	reCj12455	AT1G30480	D111/G-patch domain-containing protein(DRT111)	1.65e-71
	reCj12486	AT3G26618	eukaryotic release factor 1-3(ERF1-3)	0
	reCj12634	AT3G54230	suppressor of abi3-5(SUA)	2.56e-110
	reCj12646	AT5G25930	kinase family with leucine-rich repeat domain-containing protein	3.12e-175
	reCj12734	AT5G03330	Cysteine proteinases superfamily protein	5.5e-67
	reCj12744	AT2G39940	RNI-like superfamily protein(COI1)	0
	reCj12784	AT5G35200	ENTH/ANTH/VHS superfamily protein	0
	reCj12785	AT5G35200	ENTH/ANTH/VHS superfamily protein	1.2e-104
	reCj12804	AT5G19550	aspartate aminotransferase 2(ASP2)	0
	reCj12805	AT5G19550	aspartate aminotransferase 2(ASP2)	0
	reCj12936	AT3G18790	pre-mRNA-splicing factor ISY1-like protein	7.59e-125
	reCj13004	AT3G22440	FRIGIDA-like protein	5.13e-91
	reCj13028	AT3G61140	COP9 signalosome complex subunit 1(FUS6)	0
	reCj13126	AT3G01150	polypyrimidine tract-binding protein 1(PTB1)	0
	reCj13182	AT5G19140	aluminum induced protein with YGL and LRDR motifs(AILP1)	2.23e-99
	reCj13188	AT2G42490	Copper amine oxidase family protein	1.52707
	reCj13220	AT2G41370	Ankyrin repeat family protein / BTB/POZ domain-containing protein(BOP2)	0
	reCj13221	AT2G41370	Ankyrin repeat family protein / BTB/POZ domain-containing protein(BOP2)	2.11e-59
	reCj13272	AT2G35330	RING/U-box superfamily protein	2.29e-66
	reCj13491	AT4G19006	Proteasome component (PCI) domain protein	0
	reCj13522	AT1G69850	nitrate transporter 1:2(NRT1:2)	0
	reCj13626	AT5G39890	2-aminoethanethiol dioxygenase, putative (DUF1637)	6.08e-64
	reCj13730	AT1G12680	phosphoenolpyruvate carboxylase-related kinase 2(PEPKR2)	4.07e-156
	reCj13733	AT5G54160	O-methyltransferase 1(OMT1)	6.68e-50
	reCj13747	AT3G19120	PIF / Ping-Pong family of plant transposase	3.56e-11
	reCj13792	AT2G24590	RNA recognition motif and CCHC-type zinc finger domains containing protein(RSZ22a)	3.12e-36
	reCj13799	AT4G00590	N-terminal nucleophile aminohydrolases (Ntn hydrolases) superfamily protein	4.73e-117
	reCj13828	AT5G08570	Pyruvate kinase family protein	0
	reCj13946	AT1G75020	lysophosphatidyl acyltransferase 4(LPAT4)	8.15e-148
	reCj14010	AT4G22720	Actin-like ATPase superfamily protein	0
	reCj14012	AT5G19680	Leucine-rich repeat (LRR) family protein	1.63e-144
	reCj14038	AT1G63150	Tetratricopeptide repeat (TPR)-like superfamily protein	3.16852
	reCj14138	AT1G63780	Ribosomal RNA processing Brix domain protein(IMP4)	5.04e-161
	reCj14458	AT2G47970	Nuclear pore localization protein NPL4	0
	reCj14486	AT3G12750	zinc transporter 1 precursor(ZIP1)	6.64e-101
	reCj14499	AT2G17570	Undecaprenyl pyrophosphate synthetase family protein(cPT1)	1.68e-74
	reCj14609	AT1G56700	Peptidase C15, pyroglutamyl peptidase I-like protein	1.1e-89
	reCj14666	AT4G31970	cytochrome P450, family 82, subfamily C, polypeptide 2(CYP82C2)	0.207325
	reCj14686	AT5G22680	F-box protein	6.21542
	reCj14698	AT5G18100	copper/zinc superoxide dismutase 3(CSD3)	5.75e-56
	reCj14746	AT3G06790	plastid developmental protein DAG(MORF3)	2.65e-32
	reCj14832	AT5G58010	LJRHL1-like 3(LRL3)	1.58e-45
	reCj14886	AT3G57150	homologue of NAP57(NAP57)	0
	reCj14998	AT1G02960	kinetochore protein	1.05e-17
	reCj15006	AT4G20440	small nuclear ribonucleoprotein associated protein B(smB)	4.39e-59
	reCj15023	AT4G20280	TBP-associated factor 11(TAF11)	3.13e-43
	reCj15034	AT3G12500	basic chitinase(HCHIB)	4.61e-114
	reCj15054	AT3G29250	NAD(P)-binding Rossmann-fold superfamily protein(SDR4)	3.6e-72
	reCj15101	AT1G75030	thaumatin-like protein 3(TLP-3)	1.72e-90
	reCj15144	AT5G05920	deoxyhypusine synthase(DHS)	0
	reCj15190	AT5G49560	Putative methyltransferase family protein	4.99e-31
	reCj15307	AT4G18230	UDP-N-acetylglucosamine transferase subunit ALG14-like protein	4.7e-43
	reCj15551	AT1G16210	coiled-coil protein	1.27e-66
	reCj15568	AT4G16260	Glycosyl hydrolase superfamily protein	5.64e-99
	reCj15733	AT4G35785	RNA-binding (RRM/RBD/RNP motifs) family protein	6.88e-36
	reCj15810	AT4G03140	NAD(P)-binding Rossmann-fold superfamily protein	2.16e-63
	reCj15811	AT4G03140	NAD(P)-binding Rossmann-fold superfamily protein	9.42e-60
	reCj16002	AT1G27170	transmembrane receptors / ATP binding protein	1.9e-46
	reCj16012	AT4G14440	3-hydroxyacyl-CoA dehydratase 1(HCD1)	1.59e-39
	reCj16013	AT4G14440	3-hydroxyacyl-CoA dehydratase 1(HCD1)	6.47e-47
	reCj16057	AT4G02900	ERD (early-responsive to dehydration stress) family protein	0.163342
	reCj16081	AT1G20990	Cysteine/Histidine-rich C1 domain family protein	1.68e-55
	reCj16124	AT1G24320	Six-hairpin glycosidases superfamily protein	3.95268
	reCj16130	AT1G16420	metacaspase 8(MC8)	5.86406
	reCj16155	AT3G13540	myb domain protein 5(MYB5)	3.85e-61
	reCj16162	AT4G17840	CAAX protease self-immunity protein	0.000527083
	reCj16170	AT4G25835	P-loop containing nucleoside triphosphate hydrolases superfamily protein	4.64e-75
	reCj16302	AT4G15720	Tetratricopeptide repeat (TPR)-like superfamily protein	0.821243
	reCj16362	AT5G05390	laccase 12(LAC12)	5.53e-127
	reCj16382	AT1G56130	Leucine-rich repeat transmembrane protein kinase	3.76e-143
	reCj16572	AT1G10865	cytochrome C oxidase assembly factor	7.59e-26
	reCj16630	AT1G28060	Pre-mRNA-splicing factor 3	1.6e-40
	reCj16720	AT1G24020	MLP-like protein 423(MLP423)	0.037193
	reCj16786	AT2G37600	Ribosomal protein L36e family protein	6.46e-44
	reCj16971	AT2G13840	Polymerase/histidinol phosphatase-like protein	4.94e-07
	reCj17186	AT4G33240	1-phosphatidylinositol-3-phosphate 5-kinase FAB1A(FAB1A)	5.44385
	reCj17664	AT2G39270	P-loop containing nucleoside triphosphate hydrolases superfamily protein	0.985761
	reCj17678	AT3G44260	Polynucleotidyl transferase, ribonuclease H-like superfamily protein(CAF1a)	2.54457
	reCj17693	AT5G36930	Disease resistance protein (TIR-NBS-LRR class) family	6.83e-36
	reCj17694	AT5G14420	RING domain ligase2(RGLG2)	1.82e-135
	reCj17706	AT3G02260	auxin transport protein (BIG)(BIG)	0
	reCj17707	AT1G55860	LOW protein: E3 ubiquitin ligase-like protein(UPL1)	0
	reCj17708	AT2G28290	P-loop containing nucleoside triphosphate hydrolases superfamily protein(SYD)	0
	reCj17709	AT2G17930	Phosphatidylinositol 3- and 4-kinase family protein with FAT domain-containing protein	0
	reCj17711	AT1G64790	ILITYHIA(ILA)	0
	reCj17713	AT2G26890	DNAJ heat shock N-terminal domain-containing protein(GRV2)	0
	reCj17729	AT5G15680	ARM repeat superfamily protein	0
	reCj17731	AT4G30990	ARM repeat superfamily protein	0
	reCj17740	AT5G13000	glucan synthase-like 12(GSL12)	0
	reCj17741	AT3G06530	ARM repeat superfamily protein	0
	reCj17744	AT4G17140	pleckstrin homology (PH) domain-containing protein	0
	reCj17745	AT5G02310	proteolysis 6(PRT6)	0
	reCj17749	AT3G47890	Ubiquitin carboxyl-terminal hydrolase-related protein	0
	reCj17753	AT1G48090	calcium-dependent lipid-binding family protein	0
	reCj17754	AT3G19190	autophagy 2(ATG2)	0
	reCj17755	AT5G61140	U5 small nuclear ribonucleoprotein helicase	0
	reCj17758	AT4G38760	nucleoporin (DUF3414)	0
	reCj17762	AT1G24706	THO2(THO2)	0
	reCj17766	AT1G63490	transcription factor jumonji (jmjC) domain-containing protein	0
	reCj17767	AT3G48050	protein SUO(SUO)	7.08e-160
	reCj17771	AT3G43300	HOPM interactor 7(ATMIN7)	0
	reCj17777	AT3G04740	RNA polymerase II transcription mediator(SWP)	0
	reCj17779	AT2G13370	chromatin remodeling 5(CHR5)	0
	reCj17780	AT2G26780	ARM repeat superfamily protein	0
	reCj17781	AT4G38600	HECT ubiquitin protein ligase family protein KAK(KAK)	0
	reCj17782	AT5G20490	myosin family protein with Dil(XIK)	0
	reCj17783	AT1G65440	global transcription factor group B1(GTB1)	0
	reCj17784	AT3G60860	SEC7-like guanine nucleotide exchange family protein	0
	reCj17787	AT2G47410	WD40 domain-containing protein	0
	reCj17792	AT2G25730	zinc finger FYVE domain protein	0
	reCj17797	AT4G38440	RPAP1-like, carboxy-terminal protein(IYO)	0
	reCj17804	AT2G38770	P-loop containing nucleoside triphosphate hydrolases superfamily protein(EMB2765)	0
	reCj17805	AT3G59770	sacI homology domain-containing protein / WW domain-containing protein(SAC9)	0
	reCj17820	AT4G00990	Transcription factor jumonji (jmjC) domain-containing protein	0
	reCj17822	AT3G57660	nuclear RNA polymerase A1(NRPA1)	0
	reCj17826	AT2G26860	FBD, F-box and Leucine Rich Repeat domains containing protein	0.058645
	reCj17828	AT1G23230	mediator of RNA polymerase II transcription subunit	0
	reCj17831	AT4G39420	spatacsin carboxy-terminus protein	0
	reCj17839	AT4G33200	myosin(XI-I)	0
	reCj17842	AT1G76810	eukaryotic translation initiation factor 2 (eIF-2) family protein	0
	reCj17843	AT4G29790	serine/arginine repetitive matrix protein	5.46e-139
	reCj17845	AT1G24190	SIN3-like 3(SNL3)	0
	reCj17846	AT1G08600	P-loop containing nucleoside triphosphate hydrolases superfamily protein(ATRX)	0
	reCj17848	AT1G66950	pleiotropic drug resistance 11(ABCG39)	0
	reCj17853	AT1G14850	nucleoporin 155(NUP155)	0
	reCj17855	AT3G54460	SNF2 domain-containing protein / helicase domain-containing protein / F-box family protein	0
	reCj17857	AT3G05430	Tudor/PWWP/MBT superfamily protein	3.99e-49
	reCj17864	AT4G11270	Transducin/WD40 repeat-like superfamily protein	0
	reCj17865	AT1G27750	nucleic acid binding protein	3.07e-47
	reCj17872	AT1G31930	extra-large GTP-binding protein 3(XLG3)	0
	reCj17875	AT2G47800	multidrug resistance-associated protein 4(ABCC4)	0
	reCj17887	AT2G16920	ubiquitin-conjugating enzyme 23(UBC23)	1.33e-121
	reCj17888	AT1G15520	pleiotropic drug resistance 12(ABCG40)	0
	reCj17892	AT1G10760	Pyruvate phosphate dikinase, PEP/pyruvate binding domain-containing protein(SEX1)	0
	reCj17900	not available		NA
	reCj17903	AT1G19220	auxin response factor 19(ARF19)	0
	reCj17904	AT3G20720	amino-terminal region of chorein	0
	reCj17909	AT1G27595	symplekin	0
	reCj17915	AT3G63500	fibronectin type III domain protein (DUF1423)(TTA2)	1.86e-127
	reCj17917	AT1G61690	phosphoinositide binding protein	1.93e-122
	reCj17930	AT1G76810	eukaryotic translation initiation factor 2 (eIF-2) family protein	0
	reCj17931	AT2G05120	Nucleoporin, Nup133/Nup155-like protein	0
	reCj17934	AT1G15750	Transducin family protein / WD-40 repeat family protein(TPL)	0
	reCj17936	AT4G09980	Methyltransferase MT-A70 family protein(EMB1691)	8.61e-174
	reCj17937	AT1G72390	nuclear receptor coactivator	1.87e-49
	reCj17940	AT5G24710	Transducin/WD40 repeat-like superfamily protein	0
	reCj17946	AT4G12570	ubiquitin protein ligase 5(UPL5)	0
	reCj17953	AT2G27210	BRI1 suppressor 1 (BSU1)-like 3(BSL3)	0
	reCj17958	AT3G06290	SAC3/GANP/Nin1/mts3/eIF-3 p25 family(SAC3B)	1.16e-175
	reCj17962	AT5G20610	EEIG1/EHBP1 protein amino-terminal domain protein	4.76e-125
	reCj17965	AT2G30800	helicase in vascular tissue and tapetum(HVT1)	0
	reCj17975	AT5G16280	Tetratricopeptide repeat (TPR)-like superfamily protein	0
	reCj17977	AT4G34890	xanthine dehydrogenase 1(XDH1)	0
	reCj17978	AT2G18760	chromatin remodeling 8(CHR8)	0
	reCj17986	AT3G23900	RNA recognition motif (RRM)-containing protein	6.4e-66
	reCj17987	AT1G15520	pleiotropic drug resistance 12(ABCG40)	0
	reCj17988	AT5G16720	caldesmon-like protein (Protein of unknown function, DUF593)	3.2e-27
	reCj17998	AT1G35660	erythroid differentiation factor-like protein	0
	reCj18000	AT3G53540	afadin(TRM19)	1.27e-30
	reCj18008	AT1G15750	Transducin family protein / WD-40 repeat family protein(TPL)	0
	reCj18014	AT2G16920	ubiquitin-conjugating enzyme 23(UBC23)	0
	reCj18018	AT5G64270	splicing factor	0
	reCj18023	AT3G59410	protein kinase family protein(GCN2)	0
	reCj18024	AT5G12430	Heat shock protein DnaJ with tetratricopeptide repeat-containing protein(TPR16)	2.47e-161
	reCj18031	AT1G63700	Protein kinase superfamily protein(YDA)	0
	reCj18034	AT5G64420	DNA polymerase V family	7.64e-166
	reCj18037	AT4G10710	global transcription factor C(SPT16)	0
	reCj18039	AT1G67120	midasin-like protein	6.65e-143
	reCj18042	AT2G47980	sister-chromatid cohesion protein 3(SCC3)	0
	reCj18043	AT1G73960	TBP-associated factor 2(TAF2)	0
	reCj18044	AT1G15750	Transducin family protein / WD-40 repeat family protein(TPL)	0
	reCj18045	AT3G12810	SNF2 domain-containing protein / helicase domain-containing protein(PIE1)	0
	reCj18050	AT1G21740	DUF630 family protein, putative (DUF630 and DUF632)	7.71e-93
	reCj18054	AT4G04885	PCF11P-similar protein 4(PCFS4)	8.13e-65
	reCj18055	AT5G49930	zinc knuckle (CCHC-type) family protein(emb1441)	0
	reCj18056	AT4G31670	ubiquitin-specific protease 18(UBP18)	8.74e-141
	reCj18057	AT1G73460	Protein kinase superfamily protein	0
	reCj18059	AT2G29140	pumilio 3(PUM3)	0
	reCj18061	AT1G04210	Leucine-rich repeat protein kinase family protein	0
	reCj18063	AT3G48195	Phox (PX) domain-containing protein	4.57e-153
	reCj18066	AT4G04920	sensitive to freezing 6(SFR6)	0
	reCj18068	AT3G21290	dentin sialophosphoprotein-like protein	3.48e-42
	reCj18070	AT1G60650	RNA-binding (RRM/RBD/RNP motifs) family protein with retrovirus zinc finger-like domain-containing protein(AtRZ-1b)	1.13e-36
	reCj18073	AT3G11910	ubiquitin-specific protease 13(UBP13)	0
	reCj18075	AT2G23760	BEL1-like homeodomain 4(BLH4)	1.71e-92
	reCj18077	AT5G14580	polyribonucleotide nucleotidyltransferase	0
	reCj18081	AT1G22930	T-complex protein 11	0
	reCj18082	AT5G23150	Tudor/PWWP/MBT domain-containing protein(HUA2)	2.7e-74
	reCj18083	AT3G24640	lyase	1.30699
	reCj18088	AT1G63810	nucleolar protein	0
	reCj18096	AT3G23590	REF4-related 1(RFR1)	0
	reCj18101	AT4G25540	homolog of DNA mismatch repair protein MSH3(MSH3)	0
	reCj18103	AT1G43850	SEUSS transcriptional co-regulator(SEU)	2.81e-147
	reCj18114	AT4G10320	tRNA synthetase class I (I, L, M and V) family protein	0
	reCj18115	AT5G23630	phosphate deficiency response 2(PDR2)	0
	reCj18116	AT2G47820	arginine-glutamic acid dipeptide repeat protein	9.45e-87
	reCj18119	AT1G79000	histone acetyltransferase of the CBP family 1(HAC1)	0
	reCj18123	AT3G23780	nuclear RNA polymerase D2A(NRPD2A)	0
	reCj18128	AT5G56510	pumilio 12(PUM12)	7.66e-130
	reCj18138	AT1G76390	ARM repeat superfamily protein(PUB43)	5.35e-55
	reCj18143	AT1G14610	valyl-tRNA synthetase / valine-tRNA ligase (VALRS)(TWN2)	0
	reCj18146	AT2G27210	BRI1 suppressor 1 (BSU1)-like 3(BSL3)	0
	reCj18151	AT3G55270	mitogen-activated protein kinase phosphatase 1(MKP1)	8.23e-174
	reCj18154	AT1G69550	disease resistance protein (TIR-NBS-LRR class)	4.63e-53
	reCj18166	AT5G64270	splicing factor	0
	reCj18172	AT1G71410	ARM repeat superfamily protein	0
	reCj18175	AT4G03430	pre-mRNA splicing factor-like protein(EMB2770)	0
	reCj18176	AT4G21670	C-terminal domain phosphatase-like 1(CPL1)	0
	reCj18177	AT5G44800	chromatin remodeling 4(CHR4)	0
	reCj18185	AT1G77800	PHD finger family protein	3.16e-38
	reCj18192	AT1G03000	peroxin 6(PEX6)	0
	reCj18195	AT3G58090	Disease resistance-responsive (dirigent-like protein) family protein	0.0299492
	reCj18197	AT1G04920	sucrose phosphate synthase 3F(SPS3F)	0
	reCj18201	AT5G62670	H[+]-ATPase 11(HA11)	0
	reCj18204	AT2G31660	ARM repeat superfamily protein(SAD2)	0
	reCj18217	AT1G64530	Plant regulator RWP-RK family protein	5.05e-179
	reCj18223	AT5G06120	ARM repeat superfamily protein	0
	reCj18224	AT3G54440	glycoside hydrolase family 2 protein	0
	reCj18231	AT4G33010	glycine decarboxylase P-protein 1(GLDP1)	0
	reCj18234	AT3G01780	ARM repeat superfamily protein(TPLATE)	0
	reCj18245	AT1G29940	nuclear RNA polymerase A2(NRPA2)	0
	reCj18247	AT2G32730	26S proteasome regulatory complex, non-ATPase subcomplex, Rpn2/Psmd1 subunit	0
	reCj18251	AT3G06340	DNAJ heat shock N-terminal domain-containing protein	1.42e-52
	reCj18260	AT5G62000	auxin response factor 2(ARF2)	0
	reCj18269	AT4G19900	alpha 1,4-glycosyltransferase family protein	2.02e-107
	reCj18271	AT1G10390	Nucleoporin autopeptidase	0
	reCj18285	AT1G72440	CCAAT-binding factor(EDA25)	0
	reCj18286	AT2G38020	vacuoleless1 (VCL1)(VCL1)	0
	reCj18293	AT4G14920	Acyl-CoA N-acyltransferase with RING/FYVE/PHD-type zinc finger protein	5.94e-84
	reCj18295	AT1G08720	Protein kinase superfamily protein(EDR1)	1e-160
	reCj18299	AT4G02400	U3 ribonucleoprotein (Utp) family protein	9.84e-94
	reCj18301	AT3G14120	nuclear pore complex protein	0
	reCj18315	AT5G22770	alpha-adaptin(alpha-ADR)	0
	reCj18319	AT3G18770	Autophagy-related protein 13	2.03e-36
	reCj18320	AT5G26860	lon protease 1(LON1)	0
	reCj18327	AT4G20910	double-stranded RNA binding protein-related / DsRBD protein-like protein(HEN1)	6.33e-144
	reCj18333	AT1G69830	alpha-amylase-like 3(AMY3)	0
	reCj18337	AT2G16950	transportin 1(TRN1)	0
	reCj18342	AT3G50700	indeterminate(ID)-domain 2(IDD2)	5.65e-109
	reCj18362	AT3G47700	RINT-1 / TIP-1 family(MAG2)	1.53e-163
	reCj18365	AT3G11964	RIBOSOMAL RNA PROCESSING 5	0
	reCj18370	AT5G03340	ATPase, AAA-type, CDC48 protein(AtCDC48C)	3.66e-24
	reCj18375	AT4G11400	ARID/BRIGHT DNA-binding, ELM2 domain and myb-like DNA-binding domain-containing protein	9.28e-64
	reCj18378	AT4G02350	exocyst complex component sec15B(SEC15B)	0
	reCj18379	AT5G07350	TUDOR-SN protein 1(Tudor1)	0
	reCj18381	AT4G29920	Double Clp-N motif-containing P-loop nucleoside triphosphate hydrolases superfamily protein	2.6e-102
	reCj18383	AT5G15070	Phosphoglycerate mutase-like family protein	0
	reCj18387	AT4G01570	Tetratricopeptide repeat (TPR)-like superfamily protein	4.65614
	reCj18388	AT2G40840	disproportionating enzyme 2(DPE2)	0
	reCj18391	AT4G37460	Tetratricopeptide repeat (TPR)-like superfamily protein(SRFR1)	0
	reCj18398	AT3G04470	Ankyrin repeat family protein	0
	reCj18400	AT5G53890	phytosylfokine-alpha receptor 2(PSKR2)	0
	reCj18404	AT2G02160	CCCH-type zinc finger family protein	3.42e-44
	reCj18408	AT4G30150	Urb2/Npa2 family protein	1.03e-77
	reCj18418	AT4G30080	auxin response factor 16(ARF16)	0
	reCj18419	AT2G31320	poly(ADP-ribose) polymerase 2(PARP1)	0
	reCj18425	AT1G03530	nuclear assembly factor 1(NAF1)	3.41e-46
	reCj18428	AT3G02910	AIG2-like (avirulence induced gene) family protein	3.14507
	reCj18439	AT2G27050	ETHYLENE-INSENSITIVE3-like 1(EIL1)	1.71e-167
	reCj18450	AT1G80930	MIF4G domain-containing protein / MA3 domain-containing protein	0
	reCj18456	AT1G19870	IQ-domain 32(iqd32)	1.5e-30
	reCj18459	AT4G25800	Calmodulin-binding protein	2.21e-161
	reCj18475	AT2G26570	WEAK CHLOROPLAST MOVEMENT UNDER BLUE LIGHT-like protein (DUF827)(WEB1)	7.96e-134
	reCj18478	AT4G24770	31-kDa RNA binding protein(RBP31)	3.19e-15
	reCj18479	AT1G30240	proline-, glutamic acid/leucine-rich protein	8.92e-148
	reCj18484	AT1G10490	GNAT acetyltransferase (DUF699)	0
	reCj18489	AT3G06880	Transducin/WD40 repeat-like superfamily protein	3.95e-64
	reCj18492	AT5G11850	Protein kinase superfamily protein	0
	reCj18497	AT4G00660	RNAhelicase-like 8(RH8)	0
	reCj18510	AT2G06990	RNA helicase, ATP-dependent, SK12/DOB1 protein(HEN2)	0
	reCj18512	AT5G56510	pumilio 12(PUM12)	7.61e-133
	reCj18528	AT5G20660	Zn-dependent exopeptidases superfamily protein	0
	reCj18540	AT4G21700	DUF2921 family protein, putative (DUF2921)	5.83e-128
	reCj18544	AT1G04140	Transducin family protein / WD-40 repeat family protein	7.03e-102
	reCj18549	AT5G33280	Voltage-gated chloride channel family protein	0
	reCj18551	AT3G04240	Tetratricopeptide repeat (TPR)-like superfamily protein(SEC)	0
	reCj18555	AT5G18440	GATA zinc finger protein(NUFIP)	1.41e-16
	reCj18564	AT2G37650	GRAS family transcription factor	9.36e-170
	reCj18573	AT4G31210	DNA topoisomerase, type IA, core	0
	reCj18576	AT2G42700	vesicle docking protein	0
	reCj18584	AT5G50410	ribonucleoside-diphosphate reductase subunit beta	9.14e-33
	reCj18591	AT3G09090	defective in exine formation protein (DEX1)(DEX1)	0
	reCj18595	AT4G10710	global transcription factor C(SPT16)	0
	reCj18609	AT2G40980	Protein kinase superfamily protein	0
	reCj18614	AT3G05670	RING/U-box protein	1.2e-42
	reCj18615	AT5G51660	cleavage and polyadenylation specificity factor 160(CPSF160)	0
	reCj18618	AT3G01380	sulfatase and phosphatidylinositolglycan class N domain-containing protein	0
	reCj18623	AT1G33980	Smg-4/UPF3 family protein(UPF3)	2.38e-58
	reCj18625	AT5G23450	long-chain base (LCB) kinase 1(LCBK1)	0
	reCj18626	AT4G03000	RING/U-box superfamily protein	1.85e-84
	reCj18628	AT4G30190	H[+]-ATPase 2(HA2)	0
	reCj18634	AT5G28740	Tetratricopeptide repeat (TPR)-like superfamily protein	0
	reCj18641	AT5G49660	Leucine-rich repeat transmembrane protein kinase family protein(XIP1)	0
	reCj18642	AT1G53025	Ubiquitin-conjugating enzyme family protein	1.81e-39
	reCj18648	AT4G16280	flowering time control protein FCA(FCA)	3.81e-91
	reCj18649	AT3G01160	pre-rRNA-processing ESF1-like protein	2.49e-98
	reCj18653	AT1G76390	ARM repeat superfamily protein(PUB43)	6.04e-107
	reCj18656	AT3G56150	eukaryotic translation initiation factor 3C(EIF3C)	0
	reCj18657	AT3G56150	eukaryotic translation initiation factor 3C(EIF3C)	0
	reCj18660	AT1G66340	Signal transduction histidine kinase, hybrid-type, ethylene sensor(ETR1)	0
	reCj18665	AT1G65580	Endonuclease/exonuclease/phosphatase family protein(FRA3)	0
	reCj18666	AT2G42370	hypothetical protein	1.28e-21
	reCj18668	AT2G06510	replication protein A 1A(RPA1A)	0
	reCj18673	AT1G44910	pre-mRNA-processing protein 40A(PRP40A)	1.05e-179
	reCj18688	AT5G16750	Transducin family protein / WD-40 repeat family protein(TOZ)	0
	reCj18691	AT1G74720	C2 calcium/lipid-binding plant phosphoribosyltransferase family protein(QKY)	0
	reCj18692	AT1G59760	RNA helicase, ATP-dependent, SK12/DOB1 protein(MTR4)	0
	reCj18693	AT3G29575	ABI five binding protein 3(AFP3)	3.08e-12
	reCj18697	AT5G58510	Rab3 GTPase-activating protein catalytic protein	0
	reCj18699	AT3G05140	ROP binding protein kinases 2(RBK2)	7.84e-143
	reCj18702	AT1G55610	BRI1 like(BRL1)	0
	reCj18706	AT2G17510	ribonuclease II family protein(EMB2763)	0
	reCj18708	AT4G07410	Transducin family protein / WD-40 repeat family protein(PCN)	0
	reCj18713	AT2G27430	ARM repeat superfamily protein	1.27e-71
	reCj18716	AT4G23460	Adaptin family protein	0
	reCj18723	AT3G26400	eukaryotic translation initiation factor 4B1(EIF4B1)	1.6e-15
	reCj18724	AT2G35920	RNA helicase family protein	0
	reCj18726	AT5G10200	ARM-repeat/Tetratricopeptide repeat (TPR)-like protein	0
	reCj18728	AT2G18900	Transducin/WD40 repeat-like superfamily protein	0
	reCj18729	AT1G24330	ARM repeat superfamily protein	0
	reCj18740	AT5G51430	conserved oligomeric Golgi complex component-related / COG complex component-like protein(EYE)	0
	reCj18754	AT2G45260	myosin-4 protein (DUF641)	1.18e-113
	reCj18755	AT1G06220	Ribosomal protein S5/Elongation factor G/III/V family protein(MEE5)	0
	reCj18759	AT2G02090	SNF2 domain-containing protein / helicase domain-containing protein(ETL1)	0
	reCj18761	AT1G04580	aldehyde oxidase 4(AO4)	0
	reCj18769	AT1G69070	nucleolar-like protein	2.58e-128
	reCj18786	AT5G64930	CPR5 protein(CPR5)	1.38e-40
	reCj18788	AT1G15130	Endosomal targeting BRO1-like domain-containing protein	0
	reCj18789	AT2G35060	K+ uptake permease 11(KUP11)	0
	reCj18790	AT5G58430	exocyst subunit exo70 family protein B1(EXO70B1)	1.27e-143
	reCj18791	AT5G15080	Protein kinase superfamily protein	0
	reCj18792	AT1G22620	Phosphoinositide phosphatase family protein(ATSAC1)	0
	reCj18802	AT5G15710	Galactose oxidase/kelch repeat superfamily protein	1.11e-09
	reCj18810	AT5G19410	ABC-2 type transporter family protein(ABCG23)	5.02e-179
	reCj18815	AT1G13160	ARM repeat superfamily protein	5.28e-172
	reCj18819	AT3G08760	Protein kinase superfamily protein(ATSIK)	1.14e-135
	reCj18823	AT1G13160	ARM repeat superfamily protein	1.03e-169
	reCj18832	AT3G16260	tRNAse Z4(TRZ4)	0
	reCj18837	AT3G19895	RING/U-box superfamily protein	0
	reCj18841	AT2G03500	Homeodomain-like superfamily protein	2.86e-67
	reCj18843	AT5G66770	GRAS family transcription factor	4.76e-119
	reCj18852	AT5G57360	Galactose oxidase/kelch repeat superfamily protein(ZTL)	0
	reCj18856	AT5G49660	Leucine-rich repeat transmembrane protein kinase family protein(XIP1)	0
	reCj18860	AT5G41020	myb family transcription factor	4.79e-76
	reCj18867	AT2G34930	disease resistance family protein / LRR family protein	2.79e-111
	reCj18869	AT3G23150	Signal transduction histidine kinase, hybrid-type, ethylene sensor(ETR2)	0
	reCj18880	AT3G18310	TATA box-binding protein associated factor RNA polymerase I subunit C	1.6e-28
	reCj18892	AT3G58610	ketol-acid reductoisomerase	0
	reCj18908	AT2G25490	EIN3-binding F box protein 1(EBF1)	2.45e-151
	reCj18925	AT3G63500	fibronectin type III domain protein (DUF1423)(TTA2)	9.74e-140
	reCj18929	AT1G74310	heat shock protein 101(HSP101)	0
	reCj18931	AT5G05970	Transducin/WD40 repeat-like superfamily protein(NEDD1)	0
	reCj18933	AT1G53025	Ubiquitin-conjugating enzyme family protein	8.44e-37
	reCj18950	AT2G41620	Nucleoporin interacting component (Nup93/Nic96-like) family protein	0
	reCj18955	AT1G79730	hydroxyproline-rich glycoprotein family protein(ELF7)	1.31e-121
	reCj18959	AT1G65540	LETM1-like protein(LETM2)	0
	reCj18960	AT5G39450	F-box family protein	1.81e-137
	reCj18973	AT4G33650	dynamin-related protein 3A(DRP3A)	0
	reCj18975	AT3G46220	E3 UFM1-protein ligase-like protein	2.38e-76
	reCj19006	AT1G77550	tubulin-tyrosine ligase	0
	reCj19022	AT1G55040	zinc finger (Ran-binding) family protein	4.52e-75
	reCj19023	AT5G25070	neurofilament light protein	9.43e-78
	reCj19026	AT2G04030	Chaperone protein htpG family protein(CR88)	0
	reCj19042	AT1G17070	GC-rich sequence DNA-binding factor-like protein with Tuftelin interacting domain-containing protein(STIPL1)	0
	reCj19043	AT4G34310	alpha/beta-Hydrolases superfamily protein	0
	reCj19056	AT5G26240	chloride channel D(CLC-D)	0
	reCj19062	AT5G20350	Ankyrin repeat family protein with DHHC zinc finger domain-containing protein(TIP1)	0
	reCj19069	AT1G50500	Membrane trafficking VPS53 family protein(HIT1)	0
	reCj19072	AT1G60995	S3 self-incompatibility locus-linked pollen protein	3.77e-142
	reCj19086	AT5G16520	transmembrane protein	4.75e-154
	reCj19095	AT4G04940	transducin family protein / WD-40 repeat family protein	0
	reCj19117	AT1G75850	VPS35 homolog B(VPS35B)	0
	reCj19120	AT1G21700	SWITCH/sucrose nonfermenting 3C(SWI3C)	2.69e-158
	reCj19132	AT1G79150	binding protein	0
	reCj19137	AT5G11470	bromo-adjacent homology (BAH) domain-containing protein	6.91e-39
	reCj19138	AT5G14720	Protein kinase superfamily protein	9.3e-141
	reCj19140	AT3G43240	ARID/BRIGHT DNA-binding domain-containing protein	1.65e-165
	reCj19147	AT4G19610	nucleotide/nucleic acid binding protein	0
	reCj19153	AT1G20670	DNA-binding bromodomain-containing protein	8.31e-62
	reCj19157	AT1G71800	cleavage stimulating factor 64(CSTF64)	5.29e-78
	reCj19159	AT1G25350	glutamine-tRNA ligase, putative / glutaminyl-tRNA synthetase, putative / GlnRS(OVA9)	0
	reCj19160	AT1G05000	Phosphotyrosine protein phosphatases superfamily protein(PFA-DSP1)	2.05e-61
	reCj19164	AT5G46840	RNA-binding (RRM/RBD/RNP motifs) family protein	2.06e-76
	reCj19182	AT3G20630	ubiquitin-specific protease 14(UBP14)	0
	reCj19213	AT1G31770	ATP-binding cassette 14(ABCG14)	0
	reCj19219	AT1G77030	putative DEAD-box ATP-dependent RNA helicase 29	0
	reCj19224	AT4G04910	AAA-type ATPase family protein(NSF)	0
	reCj19226	AT1G30000	alpha-mannosidase 3(MNS3)	0
	reCj19239	AT1G31870	pre-mRNA-splicing factor of RES complex protein	1.3e-80
	reCj19241	AT3G27670	ARM repeat superfamily protein(RST1)	3.4e-169
	reCj19248	AT3G01930	Major facilitator superfamily protein	0
	reCj19258	AT4G03090	sequence-specific DNA binding transcription factor ATNDX	2.43e-73
	reCj19261	AT3G63400	Cyclophilin-like peptidyl-prolyl cis-trans isomerase family protein	6.43e-79
	reCj19266	AT2G34970	Trimeric LpxA-like enzyme	0
	reCj19269	AT3G55760	hypothetical protein	3.91e-151
	reCj19273	AT1G16540	molybdenum cofactor sulfurase (LOS5) (ABA3)(ABA3)	0
	reCj19275	AT3G53760	GAMMA-TUBULIN COMPLEX PROTEIN 4(GCP4)	0
	reCj19277	AT1G79270	evolutionarily conserved C-terminal region 8(ECT8)	1.18e-83
	reCj19281	AT5G57580	Calmodulin-binding protein	0
	reCj19291	AT3G07060	NHL domain-containing protein(emb1974)	6.1e-107
	reCj19304	AT1G32340	NDR1/HIN1-like 8(NHL8)	0
	reCj19306	AT4G26640	WRKY family transcription factor family protein(WRKY20)	9.71e-95
	reCj19310	AT5G16930	AAA-type ATPase family protein	0
	reCj19313	AT1G15030	hypothetical protein (DUF789)	8.42e-88
	reCj19318	AT5G45110	NPR1-like protein 3(NPR3)	1.67e-133
	reCj19336	AT5G20990	molybdopterin biosynthesis CNX1 protein / molybdenum cofactor biosynthesis enzyme CNX1 (CNX1)(B73)	0
	reCj19339	AT4G24490	RAB geranylgeranyl transferase alpha subunit 1(RGTA1)	1.82e-146
	reCj19340	AT5G01310	APRATAXIN-like protein(APTX)	0
	reCj19348	AT1G27090	glycine-rich protein	4.85e-67
	reCj19350	AT3G50700	indeterminate(ID)-domain 2(IDD2)	3.95e-110
	reCj19355	AT5G41190	RNA-binding NOB1-like protein	6.52e-141
	reCj19356	AT2G40360	Transducin/WD40 repeat-like superfamily protein	0
	reCj19357	AT1G45332	Translation elongation factor EFG/EF2 protein	0
	reCj19368	AT4G32300	S-domain-2 5(SD2-5)	5.98e-99
	reCj19372	AT1G18070	Translation elongation factor EF1A/initiation factor IF2gamma family protein	0
	reCj19378	AT4G37750	Integrase-type DNA-binding superfamily protein(ANT)	9.22e-113
	reCj19383	AT4G18020	CheY-like two-component responsive regulator family protein(APRR2)	3.62e-49
	reCj19390	AT1G58030	cationic amino acid transporter 2(CAT2)	0
	reCj19398	AT4G25020	D111/G-patch domain-containing protein	1.3e-37
	reCj19400	AT5G41315	basic helix-loop-helix (bHLH) DNA-binding superfamily protein(GL3)	6.75e-99
	reCj19418	AT1G13960	WRKY DNA-binding protein 4(WRKY4)	2.94e-71
	reCj19424	AT4G36650	plant-specific TFIIB-related protein(PBRP)	1.78e-163
	reCj19427	AT4G11160	Translation initiation factor 2, small GTP-binding protein	0
	reCj19431	AT2G32000	DNA topoisomerase, type IA, core	0
	reCj19436	AT3G57890	Tubulin binding cofactor C domain-containing protein	0
	reCj19443	AT5G17930	MIF4G domain-containing protein / MA3 domain-containing protein	0
	reCj19444	AT1G04400	cryptochrome 2(CRY2)	0
	reCj19468	AT5G43670	Sec23/Sec24 protein transport family protein	0
	reCj19476	AT5G48160	potyvirus VPg interacting protein (DUF1423)(OBE2)	0
	reCj19493	AT5G53900	Serine/threonine-protein kinase WNK (With No Lysine)-like protein	1.71e-101
	reCj19495	AT2G18220	Noc2p family	0
	reCj19496	AT5G09420	translocon at the outer membrane of chloroplasts 64-V(TOC64-V)	0
	reCj19507	AT5G59980	Polymerase/histidinol phosphatase-like protein(GAF1)	9.93e-83
	reCj19510	AT2G33620	AT hook motif DNA-binding family protein	9.78e-45
	reCj19522	AT5G47010	RNA helicase(LBA1)	3.36e-30
	reCj19524	AT3G58580	DNAse I-like superfamily protein	0
	reCj19526	AT5G13480	Transducin/WD40 repeat-like superfamily protein(FY)	0
	reCj19531	AT1G63680	ALBINO OR PALE-GREEN 13(MURE)	0
	reCj19534	AT3G26570	phosphate transporter 2;1(PHT2;1)	0
	reCj19549	AT5G05140	Transcription elongation factor (TFIIS) family protein	3.09e-52
	reCj19550	AT5G03040	IQ-domain 2(iqd2)	4.67e-68
	reCj19552	AT5G53080	Tetratricopeptide repeat (TPR)-like superfamily protein	5.89e-97
	reCj19559	AT3G13080	multidrug resistance-associated protein 3(ABCC3)	0
	reCj19561	AT5G58430	exocyst subunit exo70 family protein B1(EXO70B1)	1.53e-156
	reCj19566	AT2G23450	Protein kinase superfamily protein	1.4e-114
	reCj19570	AT2G26710	Cytochrome P450 superfamily protein(BAS1)	3.18792
	reCj19582	AT3G10390	protein FLOWERING locus D-like protein(FLD)	0
	reCj19588	AT2G03667	Asparagine synthase family protein	4.19e-123
	reCj19593	AT4G17570	GATA transcription factor 26(GATA26)	2.17e-76
	reCj19596	AT1G21270	wall-associated kinase 2(WAK2)	4.04e-109
	reCj19598	AT5G04590	sulfite reductase(SIR)	0
	reCj19601	AT1G29340	plant U-box 17(PUB17)	2.41e-76
	reCj19602	AT5G19620	outer envelope protein of 80 kDa(OEP80)	0
	reCj19603	AT1G32340	NDR1/HIN1-like 8(NHL8)	2.71e-14
	reCj19609	AT1G21200	sequence-specific DNA binding transcription factor	2.4e-67
	reCj19612	AT5G51740	Peptidase family M48 family protein	8.68e-142
	reCj19619	AT1G69060	Chaperone DnaJ-domain superfamily protein	2.55e-33
	reCj19627	AT5G66420	TIM-barrel signal transduction protein	0
	reCj19637	AT5G50380	exocyst subunit exo70 family protein F1(EXO70F1)	9.68e-168
	reCj19640	AT3G14590	Calcium-dependent lipid-binding (CaLB domain) family protein(NTMC2T6.2)	0
	reCj19643	AT5G55860	weak chloroplast movement under blue light protein (DUF827)	4.5e-38
	reCj19649	AT4G02720	Ras-induced vulval development antagonist protein	6.93e-77
	reCj19651	AT2G34930	disease resistance family protein / LRR family protein	7.94e-92
	reCj19660	AT1G73980	Phosphoribulokinase / Uridine kinase family	0
	reCj19668	AT1G55740	seed imbibition 1(SIP1)	0
	reCj19681	AT5G54590	Protein kinase superfamily protein(CRLK1)	1.33e-168
	reCj19694	AT4G23850	AMP-dependent synthetase and ligase family protein(LACS4)	0
	reCj19704	AT2G26920	Ubiquitin-associated/translation elongation factor EF1B protein	8.87e-74
	reCj19709	AT4G35740	DEAD/DEAH box RNA helicase family protein(RecQl3)	0
	reCj19717	AT4G20110	VACUOLAR SORTING RECEPTOR 7(VSR7)	0
	reCj19721	AT4G20880	ethylene-responsive nuclear protein / ethylene-regulated nuclear protein (ERT2)	0.449774
	reCj19726	AT1G65430	IBR domain-containing protein(ARI8)	0
	reCj19727	AT2G28470	beta-galactosidase 8(BGAL8)	0
	reCj19738	AT3G24660	transmembrane kinase-like 1(TMKL1)	0
	reCj19739	AT3G15730	phospholipase D alpha 1(PLDALPHA1)	0
	reCj19744	AT4G34140	D111/G-patch domain-containing protein	7.06e-64
	reCj19748	AT4G15840	BTB/POZ domain-containing protein	2.45e-56
	reCj19757	AT3G20780	topoisomerase 6 subunit B(TOP6B)	0
	reCj19760	AT4G16790	hydroxyproline-rich glycoprotein family protein	1.81e-12
	reCj19761	AT2G37590	DNA binding with one finger 2.4(DOF2.4)	4.81e-31
	reCj19770	AT4G24290	MAC/Perforin domain-containing protein	0
	reCj19789	AT1G19520	pentatricopeptide (PPR) repeat-containing protein(NFD5)	1.18e-127
	reCj19790	AT4G00570	NAD-dependent malic enzyme 2(NAD-ME2)	0
	reCj19793	AT1G47670	Transmembrane amino acid transporter family protein	0
	reCj19800	AT1G32360	Zinc finger (CCCH-type) family protein	8.98e-72
	reCj19805	AT1G11390	Protein kinase superfamily protein	0
	reCj19812	AT2G28390	SAND family protein	0
	reCj19813	AT5G54910	DEA(D/H)-box RNA helicase family protein	0
	reCj19826	AT3G46510	plant U-box 13(PUB13)	0
	reCj19840	AT4G15475	F-box/RNI-like superfamily protein	0
	reCj19847	AT3G61600	POZ/BTB containin G-protein 1(POB1)	0
	reCj19850	AT4G16630	DEA(D/H)-box RNA helicase family protein	0
	reCj19855	AT3G21060	Transducin/WD40 repeat-like superfamily protein(RBL)	0
	reCj19863	AT4G15570	P-loop containing nucleoside triphosphate hydrolases superfamily protein(MAA3)	0
	reCj19875	AT3G21630	chitin elicitor receptor kinase 1(CERK1)	0
	reCj19882	AT1G71270	Vps52 / Sac2 family(POK)	0
	reCj19884	AT1G14650	SWAP (Suppressor-of-White-APricot)/surp domain-containing protein / ubiquitin family protein	0
	reCj19890	AT5G14520	pescadillo-like protein	0
	reCj19923	AT4G20070	allantoate amidohydrolase(AAH)	0
	reCj19936	AT2G35610	xyloglucanase 113(XEG113)	0
	reCj19940	AT1G51405	myosin-like protein	9.74e-22
	reCj19946	AT1G06290	acyl-CoA oxidase 3(ACX3)	0
	reCj19956	AT5G55660	DEK domain-containing chromatin associated protein	1.29e-39
	reCj19978	AT3G18600	P-loop containing nucleoside triphosphate hydrolases superfamily protein	0
	reCj19984	AT4G28200	U3 small nucleolar RNA-associated-like protein	0
	reCj19989	AT4G28570	Long-chain fatty alcohol dehydrogenase family protein	0
	reCj19993	AT3G28720	transmembrane protein	0
	reCj19997	AT5G15080	Protein kinase superfamily protein	0
	reCj20000	AT1G73380	hypothetical protein	2.21e-55
	reCj20012	AT4G37030	membrane protein	1.1e-180
	reCj20018	AT4G38120	ARM repeat superfamily protein	7.05e-130
	reCj20022	AT4G23840	Leucine-rich repeat (LRR) family protein	3.62e-106
	reCj20027	AT1G31970	DEA(D/H)-box RNA helicase family protein(STRS1)	0
	reCj20030	AT4G33080	AGC (cAMP-dependent, cGMP-dependent and protein kinase C) kinase family protein	0
	reCj20034	AT5G27640	translation initiation factor 3B1(TIF3B1)	0
	reCj20058	AT4G11280	1-aminocyclopropane-1-carboxylic acid (acc) synthase 6(ACS6)	3.50618
	reCj20062	AT5G07990	Cytochrome P450 superfamily protein(TT7)	5.8e-95
	reCj20078	AT3G29770	methyl esterase 11(MES11)	4.96e-128
	reCj20079	AT3G03060	P-loop containing nucleoside triphosphate hydrolases superfamily protein	0
	reCj20088	AT1G72550	tRNA synthetase beta subunit family protein	0
	reCj20103	AT3G26990	ENTH/VHS family protein	3.14e-104
	reCj20116	AT5G17900	microfibrillar-associated protein-like protein	7.17e-85
	reCj20138	AT5G16150	plastidic GLC translocator(PGLCT)	0
	reCj20149	AT4G05150	Octicosapeptide/Phox/Bem1p family protein	1.95e-44
	reCj20155	AT1G50920	Nucleolar GTP-binding protein	0
	reCj20169	AT1G67680	SRP72 RNA-binding domain-containing protein	2.75e-176
	reCj20190	AT5G61190	putative endonuclease or glycosyl hydrolase with C2H2-type zinc finger domain-containing protein	0.0011802
	reCj20197	AT2G35100	Exostosin family protein(ARAD1)	0.20765
	reCj20201	AT4G26270	phosphofructokinase 3(PFK3)	0
	reCj20203	AT5G60960	Pentatricopeptide repeat (PPR) superfamily protein(PNM1)	6.97e-105
	reCj20204	AT3G23940	dehydratase family	0
	reCj20206	AT4G08150	homeobox knotted-like protein(KNAT1)	1.9e-85
	reCj20208	AT3G60110	DNA-binding bromodomain-containing protein	3.5e-20
	reCj20227	AT1G76270	O-fucosyltransferase family protein	0
	reCj20239	AT3G07050	GTP-binding family protein(NSN1)	0
	reCj20242	AT1G65320	Cystathionine beta-synthase (CBS) family protein(CBSX6)	1.72e-106
	reCj20245	AT4G32520	serine hydroxymethyltransferase 3(SHM3)	0
	reCj20250	AT1G74780	Nodulin-like / Major Facilitator Superfamily protein	9.08e-158
	reCj20256	AT5G06950	bZIP transcription factor family protein(AHBP-1B)	1.7e-130
	reCj20261	AT3G15010	RNA-binding (RRM/RBD/RNP motifs) family protein	1.78e-41
	reCj20264	AT3G29070	emp24/gp25L/p24 family/GOLD family protein	0.168166
	reCj20292	AT2G36090	F-box family protein	6.59e-27
	reCj20298	AT1G52380	NUP50 (Nucleoporin 50 kDa) protein	3.66e-87
	reCj20305	AT1G35830	VQ motif-containing protein	3.49e-07
	reCj20306	AT3G59660	C2 domain-containing protein / GRAM domain-containing protein	0
	reCj20319	AT3G22430	RNA recognition motif XS domain protein	1.92e-74
	reCj20328	AT1G31780	oligomeric golgi complex subunit	0
	reCj20333	AT1G78130	Major facilitator superfamily protein(UNE2)	0
	reCj20334	AT4G38360	organic solute transporter ostalpha protein (DUF300)(LAZ1)	0
	reCj20340	AT3G52200	Dihydrolipoamide acetyltransferase, long form protein(LTA3)	9.69e-161
	reCj20343	AT3G23990	heat shock protein 60(HSP60)	0
	reCj20349	AT5G11240	transducin family protein / WD-40 repeat family protein	6.19e-127
	reCj20358	AT3G19240	Vacuolar import/degradation, Vid27-related protein	0
	reCj20373	AT3G45890	root UVB sensitive-like protein (Protein of unknown function, DUF647)(RUS1)	0
	reCj20374	AT1G74250	DNAJ heat shock N-terminal domain-containing protein	1.13e-110
	reCj20384	AT5G08500	Transmembrane CLPTM1 family protein	0
	reCj20407	AT4G28610	phosphate starvation response 1(PHR1)	1.88e-55
	reCj20409	AT4G00720	shaggy-like protein kinase 32(SK32)	0
	reCj20445	AT1G34320	Ikzf5 (DUF668)	0
	reCj20464	AT4G17080	Histone H3 K4-specific methyltransferase SET7/9 family protein	1.19e-106
	reCj20465	AT5G14640	shaggy-like kinase 13(SK13)	0
	reCj20466	AT4G02440	F-box family protein(EID1)	4.14e-59
	reCj20468	AT1G75140	membrane protein	6.99e-151
	reCj20471	AT1G77180	chromatin protein family(SKIP)	1.88e-130
	reCj20486	AT5G45190	Cyclin family protein	7.74e-168
	reCj20494	AT3G49990	Low temperature viability protein	2.13e-52
	reCj20517	AT3G20300	extracellular ligand-gated ion channel protein (DUF3537)	3.74e-74
	reCj20518	AT5G08560	transducin family protein / WD-40 repeat family protein	0
	reCj20520	AT5G05450	P-loop containing nucleoside triphosphate hydrolases superfamily protein	0
	reCj20533	AT5G23670	long chain base2(LCB2)	0
	reCj20539	AT4G26600	S-adenosyl-L-methionine-dependent methyltransferases superfamily protein	0
	reCj20541	AT3G19770	Vacuolar sorting protein 9 (VPS9) domain-containing protein(VPS9A)	3.26e-159
	reCj20556	AT5G26360	TCP-1/cpn60 chaperonin family protein	0
	reCj20557	AT1G34320	Ikzf5 (DUF668)	0
	reCj20573	AT5G56930	CCCH-type zinc finger family protein(EMB1789)	1.69e-26
	reCj20574	AT1G01930	zinc finger protein-like protein	1.32e-104
	reCj20576	AT1G80270	PENTATRICOPEPTIDE REPEAT 596(PPR596)	2.5e-105
	reCj20577	AT4G12610	transcription initiation factor IIF subunit alpha RAP74(RAP74)	1.03e-73
	reCj20583	AT1G72650	TRF-like 6(TRFL6)	1.58e-55
	reCj20593	AT2G48160	Tudor/PWWP/MBT domain-containing protein	1.37e-28
	reCj20608	AT4G05320	polyubiquitin 10(UBQ10)	0
	reCj20624	AT5G24340	3'-5' exonuclease domain-containing protein	1.69e-126
	reCj20634	AT5G28850	Calcium-binding EF-hand family protein	0
	reCj20639	AT4G33060	Cyclophilin-like peptidyl-prolyl cis-trans isomerase family protein	1.26e-134
	reCj20640	AT5G57190	phosphatidylserine decarboxylase 2(PSD2)	0
	reCj20643	AT5G50210	quinolinate synthase(QS)	0
	reCj20648	AT5G12290	dgd1 suppressor 1(DGS1)	8.51e-141
	reCj20650	AT5G49530	SIN-like family protein	1.5e-74
	reCj20651	AT2G01680	Ankyrin repeat family protein	5.11e-153
	reCj20652	AT5G51920	Pyridoxal phosphate (PLP)-dependent transferases superfamily protein	1.8e-47
	reCj20654	AT4G38380	MATE efflux family protein	2.19e-155
	reCj20656	AT1G53830	pectin methylesterase 2(PME2)	2.77e-175
	reCj20659	AT2G34900	Transcription factor GTE6(IMB1)	3.79e-87
	reCj20661	AT3G53950	glyoxal oxidase-related protein	0
	reCj20663	AT1G55460	DNA/RNA-binding protein Kin17, conserved region	2.05e-171
	reCj20670	AT2G25050	actin-binding FH2 (formin 2) family protein	2.18e-157
	reCj20689	AT5G54310	ARF-GAP domain 5(AGD5)	4.37e-91
	reCj20697	AT1G79750	NADP-malic enzyme 4(NADP-ME4)	0
	reCj20698	AT1G58440	FAD/NAD(P)-binding oxidoreductase family protein(XF1)	0
	reCj20706	AT5G17370	Transducin/WD40 repeat-like superfamily protein	1.35e-94
	reCj20707	AT3G10960	AZA-guanine resistant1(AZG1)	0
	reCj20709	AT5G13020	Emsy N Terminus (ENT)/ plant Tudor-like domains-containing protein(EML3)	3.51e-35
	reCj20710	AT2G44970	alpha/beta-Hydrolases superfamily protein	1.38e-124
	reCj20714	AT5G25060	RNA recognition motif (RRM)-containing protein(RRC1)	7.05e-153
	reCj20717	AT3G60500	3'-5'-exoribonuclease family protein(CER7)	1.39e-127
	reCj20725	AT3G52990	Pyruvate kinase family protein	0
	reCj20740	AT1G48900	Signal recognition particle, SRP54 subunit protein	0
	reCj20744	AT5G47790	SMAD/FHA domain-containing protein	1.28e-132
	reCj20766	AT2G18510	RNA-binding (RRM/RBD/RNP motifs) family protein(emb2444)	4.06e-147
	reCj20782	AT5G27730	heparan-alpha-glucosaminide N-acetyltransferase-like protein (DUF1624)	0
	reCj20785	AT1G60420	DC1 domain-containing protein	0
	reCj20788	AT3G22750	Protein kinase superfamily protein	0
	reCj20790	AT2G14520	CBS domain protein (DUF21)	9.03e-127
	reCj20796	AT2G28380	dsRNA-binding protein 2(DRB2)	9.53e-84
	reCj20799	AT3G03740	BTB-POZ and MATH domain 4(BPM4)	8.33e-154
	reCj20815	AT3G04930	DNA-binding storekeeper protein-related transcriptional regulator	2.05e-08
	reCj20846	AT1G77360	Tetratricopeptide repeat (TPR)-like superfamily protein(APPR6)	6.37e-78
	reCj20854	AT2G16430	purple acid phosphatase 10(PAP10)	0
	reCj20855	AT1G55870	Polynucleotidyl transferase, ribonuclease H-like superfamily protein(AHG2)	1.68e-177
	reCj20858	AT5G40850	urophorphyrin methylase 1(UPM1)	5.83e-129
	reCj20873	AT4G24040	trehalase 1(TRE1)	0
	reCj20879	AT3G09010	Protein kinase superfamily protein	3.9e-142
	reCj20883	AT2G19870	tRNA/rRNA methyltransferase (SpoU) family protein	4.09e-132
	reCj20900	AT3G48150	anaphase-promoting complex subunit 8(APC8)	0
	reCj20903	AT3G61700	helicase with zinc finger protein	3.35e-29
	reCj20909	AT3G07180	GPI transamidase component PIG-S-like protein	9.39e-144
	reCj20915	AT4G33150	lysine-ketoglutarate reductase/saccharopine dehydrogenase bifunctional enzyme	0
	reCj20923	AT3G23990	heat shock protein 60(HSP60)	0
	reCj20936	AT1G76660	hydroxyproline-rich glycoprotein family protein	7.18e-44
	reCj20940	AT2G45300	RNA 3'-terminal phosphate cyclase/enolpyruvate transferase, alpha/beta	0
	reCj20946	AT5G42880	WEAK CHLOROPLAST MOVEMENT UNDER BLUE LIGHT-like protein (DUF827)	3.35e-11
	reCj20947	AT5G50970	transducin family protein / WD-40 repeat family protein	0
	reCj20951	AT1G13450	Homeodomain-like superfamily protein(GT-1)	5.78e-141
	reCj20958	AT3G26090	REGULATOR OF G-PROTEIN SIGNALING 1(RGS1)	0.00124118
	reCj20969	AT5G11010	Pre-mRNA cleavage complex II protein family	4.32e-112
	reCj20987	AT1G49820	S-methyl-5-thioribose kinase(MTK)	0
	reCj21012	AT3G05120	alpha/beta-Hydrolases superfamily protein(GID1A)	2.35e-166
	reCj21014	AT5G20890	TCP-1/cpn60 chaperonin family protein	0
	reCj21030	AT1G32130	Transcription elongation factor (TFIIS) family protein(IWS1)	1.12e-132
	reCj21042	AT1G70730	Phosphoglucomutase/phosphomannomutase family protein(PGM2)	0
	reCj21045	AT2G12550	ubiquitin-associated (UBA)/TS-N domain-containing protein(NUB1)	2.93e-150
	reCj21056	AT1G75220	Major facilitator superfamily protein(ERDL6)	0
	reCj21062	AT1G20510	OPC-8:0 CoA ligase1(OPCL1)	0
	reCj21073	AT3G54010	FKBP-type peptidyl-prolyl cis-trans isomerase family protein(PAS1)	0
	reCj21091	AT5G06830	hypothetical protein	0
	reCj21094	AT5G11730	Core-2/I-branching beta-1,6-N-acetylglucosaminyltransferase family protein	1.31e-157
	reCj21096	AT5G60250	zinc finger (C3HC4-type RING finger) family protein	1.05e-112
	reCj21126	AT2G42790	citrate synthase 3(CSY3)	0
	reCj21142	AT5G10790	ubiquitin-specific protease 22(UBP22)	2.79e-148
	reCj21163	AT4G00060	Nucleotidyltransferase family protein(MEE44)	1.58e-17
	reCj21170	AT1G07650	Leucine-rich repeat transmembrane protein kinase	1.33e-174
	reCj21182	AT3G18190	TCP-1/cpn60 chaperonin family protein	0
	reCj21192	AT1G62300	WRKY family transcription factor(WRKY6)	8.81e-63
	reCj21196	AT3G13790	Glycosyl hydrolases family 32 protein(ATBFRUCT1)	0
	reCj21201	AT1G04780	Ankyrin repeat family protein	0
	reCj21211	AT2G30490	cinnamate-4-hydroxylase(C4H)	0
	reCj21214	AT2G39210	Major facilitator superfamily protein	0
	reCj21219	AT1G31690	Copper amine oxidase family protein	0
	reCj21234	AT5G59010	kinase with tetratricopeptide repeat domain-containing protein(BSK5)	0
	reCj21252	AT3G19820	cell elongation protein / DWARF1 / DIMINUTO (DIM)(DWF1)	0
	reCj21271	AT1G49960	Xanthine/uracil permease family protein	1.75e-07
	reCj21280	AT5G52820	WD-40 repeat family protein / notchless protein	0
	reCj21289	AT3G51130	transmembrane protein	0
	reCj21294	AT1G46264	heat shock transcription factor B4(HSFB4)	1.23e-50
	reCj21321	AT1G09700	dsRNA-binding domain-like superfamily protein(HYL1)	1.63e-39
	reCj21322	AT3G49240	Pentatricopeptide repeat (PPR) superfamily protein(emb1796)	5.43e-65
	reCj21331	AT5G16520	transmembrane protein	5.93e-44
	reCj21333	AT3G19860	basic helix-loop-helix (bHLH) DNA-binding superfamily protein(bHLH121)	1.67e-34
	reCj21344	AT1G29760	Putative adipose-regulatory protein (Seipin)	3.35e-65
	reCj21346	AT4G18465	RNA helicase family protein	0
	reCj21354	AT5G06750	Protein phosphatase 2C family protein	5.19e-168
	reCj21358	AT4G17620	glycine-rich protein	1.89e-162
	reCj21371	AT5G13760	Plasma-membrane choline transporter family protein	5.61e-120
	reCj21375	AT1G28440	HAESA-like 1(HSL1)	1.11e-117
	reCj21384	AT5G27460	Tetratricopeptide repeat (TPR)-like superfamily protein	3.77e-78
	reCj21421	AT1G26810	galactosyltransferase1(GALT1)	0
	reCj21441	AT3G05040	ARM repeat superfamily protein(HST)	0
	reCj21454	AT1G31660	bystin-like protein	3.34e-157
	reCj21469	AT5G14050	Transducin/WD40 repeat-like superfamily protein	0.0238123
	reCj21482	AT5G27460	Tetratricopeptide repeat (TPR)-like superfamily protein	5.21e-84
	reCj21483	AT4G30700	Pentatricopeptide repeat (PPR) superfamily protein(MEF29)	1.78e-111
	reCj21489	AT1G20200	PAM domain (PCI/PINT associated module) protein(EMB2719)	0
	reCj21499	AT3G49180	Transducin/WD40 repeat-like superfamily protein(RID3)	1.87e-125
	reCj21512	AT3G46980	phosphate transporter 4;3(PHT4;3)	0
	reCj21513	AT1G12600	UDP-N-acetylglucosamine (UAA) transporter family	1.25e-175
	reCj21522	AT3G21240	4-coumarate:CoA ligase 2(4CL2)	0
	reCj21541	AT5G36880	acetyl-CoA synthetase(ACS)	0
	reCj21549	AT5G40280	Prenyltransferase family protein(ERA1)	1.33e-89
	reCj21555	AT2G40890	cytochrome P450, family 98, subfamily A, polypeptide 3(CYP98A3)	0
	reCj21564	AT1G80830	natural resistance-associated macrophage protein 1(NRAMP1)	0
	reCj21572	AT4G30700	Pentatricopeptide repeat (PPR) superfamily protein(MEF29)	9.56e-110
	reCj21580	AT5G60200	TARGET OF MONOPTEROS 6(TMO6)	1.08e-34
	reCj21581	AT2G19130	S-locus lectin protein kinase family protein	1.12e-147
	reCj21585	AT4G32720	La protein 1(La1)	6.15e-107
	reCj21592	AT5G09760	Plant invertase/pectin methylesterase inhibitor superfamily	4.62e-152
	reCj21603	AT5G13520	peptidase M1 family protein	0
	reCj21606	AT4G05320	polyubiquitin 10(UBQ10)	0
	reCj21614	AT2G34830	WRKY DNA-binding protein 35(WRKY35)	7.14e-52
	reCj21626	AT5G57655	xylose isomerase family protein	0
	reCj21629	AT4G38660	Pathogenesis-related thaumatin superfamily protein	8.04e-86
	reCj21632	AT2G25050	actin-binding FH2 (formin 2) family protein	2.1e-173
	reCj21639	AT4G05150	Octicosapeptide/Phox/Bem1p family protein	2.29e-49
	reCj21648	AT3G58530	RNI-like superfamily protein	2.49e-135
	reCj21702	AT4G02050	sugar transporter protein 7(STP7)	0
	reCj21717	AT5G09760	Plant invertase/pectin methylesterase inhibitor superfamily	7e-158
	reCj21722	AT5G25480	DNA methyltransferase-2(DNMT2)	1.3e-138
	reCj21724	AT1G68570	Major facilitator superfamily protein	8.96e-129
	reCj21736	AT1G36730	Translation initiation factor IF2/IF5	3.75e-154
	reCj21738	AT4G02410	Concanavalin A-like lectin protein kinase family protein	0
	reCj21752	AT2G47990	transducin family protein / WD-40 repeat family protein(SWA1)	2.98e-132
	reCj21755	AT1G51710	ubiquitin-specific protease 6(UBP6)	0
	reCj21760	AT4G33510	3-deoxy-d-arabino-heptulosonate 7-phosphate synthase(DHS2)	0
	reCj21761	AT1G11910	aspartic proteinase A1(APA1)	0
	reCj21762	AT1G80260	Spc97 / Spc98 family of spindle pole body (SBP) component(emb1427)	1.75e-170
	reCj21779	AT4G13430	isopropyl malate isomerase large subunit 1(IIL1)	0
	reCj21803	AT2G46800	zinc transporter(ZAT)	1.17e-70
	reCj21808	AT5G28770	bZIP transcription factor family protein(BZO2H3)	2.15e-35
	reCj21815	AT1G21410	F-box/RNI-like superfamily protein(SKP2A)	1.12e-124
	reCj21821	AT1G76130	alpha-amylase-like 2(AMY2)	0
	reCj21833	AT2G39090	tetratricopeptide repeat (TPR)-containing protein(APC7)	0
	reCj21847	AT5G19650	ovate family protein 8(OFP8)	3.56e-27
	reCj21886	AT3G09770	RING/U-box superfamily protein(LOG2)	3.24e-104
	reCj21894	AT2G24990	Serine/threonine-protein kinase Rio1	0
	reCj21902	AT4G17520	Hyaluronan / mRNA binding family	6.14e-21
	reCj21905	AT1G02170	metacaspase 1(MC1)	4.77e-170
	reCj21906	AT2G22250	aspartate aminotransferase(AAT)	0
	reCj21919	AT4G19190	zinc knuckle (CCHC-type) family protein	7.61e-133
	reCj21920	AT1G55030	RNI-like superfamily protein	1.77e-12
	reCj21922	AT4G01880	methyltransferase	5.9e-144
	reCj21930	AT4G34660	SH3 domain-containing protein	1.02e-126
[truncated: 6,090 more rows]

## Sheet: Additional file 5B
cluster	Measurement ID	TAIR_ID	Gene Name	E-value
B1	reCj00087	AT5G45250	Disease resistance protein (TIR-NBS-LRR class) family(RPS4)	0.0140619
	reCj00182	not available		NA
	reCj02826	AT1G60470	galactinol synthase 4(GolS4)	4.8e-115
	reCj02828	AT1G60470	galactinol synthase 4(GolS4)	6.82e-113
	reCj04989	AT1G07130	Nucleic acid-binding, OB-fold-like protein(STN1)	3.9e-38
	reCj05789	AT5G22280	peptidyl-prolyl cis-trans isomerase G	1.07e-18
	reCj05907	AT5G54160	O-methyltransferase 1(OMT1)	1.53e-70
	reCj05972	AT5G52660	Homeodomain-like superfamily protein	9.97e-78
	reCj05987	AT3G53430	Ribosomal protein L11 family protein	5.28e-100
	reCj06011	AT5G46530	AWPM-19-like family protein	6.73e-48
	reCj06837	AT5G17680	disease resistance protein (TIR-NBS-LRR class)	1.04e-28
	reCj06941	AT3G59100	glucan synthase-like 11(GSL11)	1.28189
	reCj07059	AT2G33380	Caleosin-related family protein(RD20)	1.33e-98
	reCj07090	not available		NA
	reCj07704	AT1G48800	Terpenoid cyclases/Protein prenyltransferases superfamily protein	0.543355
	reCj08238	AT1G15520	pleiotropic drug resistance 12(ABCG40)	0
	reCj08286	AT1G02510	Outward rectifying potassium channel protein(TPK4)	0.00802168
	reCj08995	AT3G19910	RING/U-box superfamily protein	6.86e-64
	reCj09026	AT1G61105	Toll-Interleukin-Resistance (TIR) domain family protein	7.69e-24
	reCj09027	AT1G61105	Toll-Interleukin-Resistance (TIR) domain family protein	3.68e-24
	reCj09067	AT1G78380	glutathione S-transferase TAU 19(GSTU19)	9.89e-78
	reCj09241	AT1G50020	tubulin alpha-6 chain	3.25e-44
	reCj09469	AT1G65930	cytosolic NADP+-dependent isocitrate dehydrogenase(cICDH)	0
	reCj09479	AT5G59140	BTB/POZ domain-containing protein	8.11e-45
	reCj09768	AT4G17310	hypothetical protein	7.38e-10
	reCj10534	AT5G50890	alpha/beta-Hydrolases superfamily protein	1.81e-49
	reCj10723	AT5G42400	SET domain protein 25(SDG25)	5.7e-83
	reCj11130	AT4G02750	Tetratricopeptide repeat (TPR)-like superfamily protein	0
	reCj11382	AT1G60500	Dynamin related protein 4C(DRP4C)	4.25e-180
	reCj11517	AT1G48450	alanine-tRNA ligase, putative (DUF760)	9.76e-140
	reCj11592	AT1G68750	phosphoenolpyruvate carboxylase 4(PPC4)	0
	reCj11698	AT4G25580	CAP160 protein	2.21216
	reCj12258	AT3G53030	ser/arg-rich protein kinase 4(SRPK4)	0
	reCj12476	AT1G64650	Major facilitator superfamily protein	0
	reCj12483	AT4G31460	Ribosomal L28 family	3.84e-68
	reCj12602	AT2G19260	RING/FYVE/PHD zinc finger superfamily protein	8.48e-31
	reCj12680	AT1G52900	Toll-Interleukin-Resistance (TIR) domain family protein	4.91e-10
	reCj12735	AT5G03330	Cysteine proteinases superfamily protein	4.68e-67
	reCj13046	AT1G67180	zinc finger (C3HC4-type RING finger) family protein / BRCT domain-containing protein	3.03e-32
	reCj13047	AT1G67180	zinc finger (C3HC4-type RING finger) family protein / BRCT domain-containing protein	2.42e-32
	reCj13210	AT3G17390	S-adenosylmethionine synthetase family protein(MTO3)	0
	reCj13225	AT5G56750	N-MYC downregulated-like 1(NDL1)	1.13e-160
	reCj13430	AT4G24830	arginosuccinate synthase family	0
	reCj13592	AT4G39850	peroxisomal ABC transporter 1(ABCD1)	2.44e-88
	reCj13614	AT1G22340	UDP-glucosyl transferase 85A7(UGT85A7)	3.08e-80
	reCj13615	AT1G22360	UDP-glucosyl transferase 85A2(UGT85A2)	4.06e-75
	reCj13623	AT2G33620	AT hook motif DNA-binding family protein	1.13e-36
	reCj13639	AT5G05200	Protein kinase superfamily protein	5.1e-109
	reCj13936	AT5G19760	Mitochondrial substrate carrier family protein	1.35e-167
	reCj14180	AT1G07750	RmlC-like cupins superfamily protein	2.28e-140
	reCj14192	AT2G30170	Protein phosphatase 2C family protein(PBCP)	1.09e-111
	reCj14700	AT2G20740	Tetraspanin family protein	2.35e-44
	reCj14721	AT3G12180	Cornichon family protein	1.88e-50
	reCj14956	AT5G58060	SNARE-like superfamily protein(YKT61)	9.04e-103
	reCj14996	AT5G38900	Thioredoxin superfamily protein	6.42e-69
	reCj15010	AT3G20060	ubiquitin-conjugating enzyme19(UBC19)	5.08e-74
	reCj15038	AT5G15310	myb domain protein 16(MYB16)	2.15e-89
	reCj15181	AT2G34560	P-loop containing nucleoside triphosphate hydrolases superfamily protein(CCP1)	1.08e-32
	reCj15337	AT1G30810	Transcription factor jumonji (jmj) family protein / zinc finger (C5HC2 type) family protein(JMJ18)	3.60358
	reCj15405	AT1G23740	Oxidoreductase, zinc-binding dehydrogenase family protein(AOR)	3.67e-66
	reCj15483	AT4G32530	ATPase, F0/V0 complex, subunit C protein	2.02e-76
	reCj15583	AT3G51680	NAD(P)-binding Rossmann-fold superfamily protein(SDR2)	9.72e-68
	reCj15594	AT2G02010	glutamate decarboxylase 4(GAD4)	0
	reCj15638	AT5G04260	WCRKC thioredoxin 2(WCRKC2)	5.14e-53
	reCj15883	AT4G35410	Clathrin adaptor complex small chain family protein	1.26e-103
	reCj15932	AT3G22300	ribosomal protein S10(RPS10)	2.05e-25
	reCj15938	AT3G09890	Ankyrin repeat family protein	2.55e-61
	reCj15993	AT3G27950	GDSL-like Lipase/Acylhydrolase superfamily protein	3.16e-20
	reCj16152	AT5G17210	transmembrane protein, putative (DUF1218)	3.03e-22
	reCj16726	AT4G14600	Target SNARE coiled-coil domain protein	6.66e-34
	reCj16814	AT5G66005	Expressed protein	1.41e-79
	reCj16887	AT1G26700	Seven transmembrane MLO family protein(MLO14)	0.498009
	reCj17074	AT4G08230	glycine-rich protein	8.56e-12
	reCj17212	AT5G51350	Leucine-rich repeat transmembrane protein kinase family protein(MOL1)	1.22e-11
	reCj17414	not available		NA
	reCj17470	AT2G44850	hypothetical protein	2.1e-32
	reCj17945	AT1G22770	gigantea protein (GI)(GI)	0
	reCj18006	AT1G27170	transmembrane receptors / ATP binding protein	1.19e-66
	reCj18313	AT5G01720	RNI-like superfamily protein	3.88e-143
	reCj18382	AT4G00730	Homeobox-leucine zipper family protein / lipid-binding START domain-containing protein(ANL2)	0
	reCj18486	AT1G78580	trehalose-6-phosphate synthase(TPS1)	0
	reCj18505	AT1G78230	Outer arm dynein light chain 1 protein	1.17e-89
	reCj18644	AT4G22130	STRUBBELIG-receptor family 8(SRF8)	0
	reCj18721	AT1G27170	transmembrane receptors / ATP binding protein	2.71e-87
	reCj18725	AT2G37050	Leucine-rich repeat protein kinase family protein	0
	reCj18784	AT3G03680	C2 calcium/lipid-binding plant phosphoribosyltransferase family protein	0
	reCj18807	AT3G22400	PLAT/LH2 domain-containing lipoxygenase family protein(LOX5)	0
	reCj18834	AT5G43270	squamosa promoter binding protein-like 2(SPL2)	4.62e-43
	reCj19144	AT4G02280	sucrose synthase 3(SUS3)	0
	reCj19191	AT1G60790	trichome birefringence-like protein (DUF828)(TBL2)	4.42e-169
	reCj19423	AT5G20680	TRICHOME BIREFRINGENCE-LIKE 16(TBL16)	5.39e-160
	reCj19452	AT3G12280	retinoblastoma-related 1(RBR1)	0
	reCj19560	AT3G07700	Protein kinase superfamily protein	0
	reCj19659	AT2G47940	DEGP protease 2(DEG2)	0
	reCj19670	AT1G10020	formin-like protein (DUF1005)	7.24e-138
	reCj19839	AT4G23850	AMP-dependent synthetase and ligase family protein(LACS4)	0
	reCj19878	AT2G28550	related to AP2.7(RAP2.7)	2.03e-83
	reCj19886	AT5G09890	Protein kinase family protein	0
	reCj19914	AT3G27150	Galactose oxidase/kelch repeat superfamily protein	1.02e-101
	reCj19967	AT2G37730	glycosyltransferase (DUF604)	4.47e-151
	reCj19976	AT1G67300	Major facilitator superfamily protein	0
	reCj20001	AT3G10420	P-loop containing nucleoside triphosphate hydrolases superfamily protein(SPD1)	0
	reCj20028	AT5G67360	Subtilase family protein(ARA12)	0
	reCj20081	AT1G31420	Leucine-rich repeat protein kinase family protein(FEI1)	0
	reCj20109	AT5G35700	fimbrin-like protein 2(FIM5)	0
	reCj20217	AT1G10740	alpha/beta-Hydrolases superfamily protein	0
	reCj20251	AT5G48960	HAD-superfamily hydrolase, subfamily IG, 5'-nucleotidase	0
	reCj20288	AT4G19210	RNAse l inhibitor protein 2(ABCE2)	0
	reCj20322	AT1G74960	fatty acid biosynthesis 1(FAB1)	0
	reCj20341	AT3G54000	TIP41-like protein	1.69e-11
	reCj20388	AT5G46340	O-acetyltransferase family protein(RWA1)	0
	reCj20447	AT4G08810	calcium ion binding protein(SUB1)	0
	reCj20627	AT2G19450	membrane bound O-acyl transferase (MBOAT) family protein(TAG1)	0
	reCj20700	AT1G19940	glycosyl hydrolase 9B5(GH9B5)	0
	reCj20751	AT3G53960	Major facilitator superfamily protein	0
	reCj20811	AT5G08370	alpha-galactosidase 2(AGAL2)	0
	reCj20857	AT5G03990	FK506-binding-like protein	2.8e-09
	reCj20868	AT1G77690	like AUX1 3(LAX3)	9.04e-133
	reCj20965	AT1G22710	sucrose-proton symporter 2(SUC2)	7.48e-179
	reCj21057	AT5G38510	Rhomboid-related intramembrane serine protease family protein	8.54e-71
	reCj21099	AT4G31570	nucleoporin	0.059245
	reCj21117	AT1G26650	Son of sevenless protein	2.18e-97
	reCj21132	AT1G65450	HXXXD-type acyl-transferase family protein(GLC)	3.16e-95
	reCj21218	AT1G07030	Mitochondrial substrate carrier family protein	8.28e-118
	reCj21275	AT1G17230	Leucine-rich receptor-like protein kinase family protein	2.79206
	reCj21297	AT5G13750	zinc induced facilitator-like 1(ZIFL1)	2.85e-147
	reCj21314	AT5G46330	Leucine-rich receptor-like protein kinase family protein(FLS2)	6.38e-75
	reCj21336	AT1G14560	Mitochondrial substrate carrier family protein	1.59e-111
	reCj21409	AT5G51550	EXORDIUM like 3(EXL3)	3.05e-137
	reCj21437	AT3G01040	galacturonosyltransferase 13(GAUT13)	0
	reCj21547	AT4G20360	RAB GTPase homolog E1B(RABE1b)	0
	reCj21577	AT3G01040	galacturonosyltransferase 13(GAUT13)	0
	reCj21688	AT3G44880	Pheophorbide a oxygenase family protein with Rieske 2Fe-2S domain-containing protein(ACD1)	0
	reCj21876	AT1G12780	UDP-D-glucose/UDP-D-galactose 4-epimerase 1(UGE1)	0
	reCj21946	AT3G26780	Phosphoglycerate mutase family protein(MEF14)	4.15e-119
	reCj22014	AT5G07220	BCL-2-associated athanogene 3(BAG3)	1.01e-54
	reCj22056	AT4G25210	DNA-binding storekeeper protein-related transcriptional regulator	0.00407211
	reCj22150	AT5G01220	sulfoquinovosyldiacylglycerol 2(SQD2)	0
	reCj22171	AT2G24210	terpene synthase 10(TPS10)	2.59e-74
	reCj22178	AT2G15730	P-loop containing nucleoside triphosphate hydrolases superfamily protein	5.28e-107
	reCj22326	AT3G61790	Protein with RING/U-box and TRAF-like domain	5.02e-163
	reCj22344	AT5G17330	glutamate decarboxylase(GAD)	0
	reCj22392	AT3G17950	transmembrane protein	1.15e-07
	reCj22415	AT4G31570	nucleoporin	0.117141
	reCj22433	AT1G02850	beta glucosidase 11(BGLU11)	5.67e-177
	reCj22439	AT3G03210	Pmr5/Cas1p GDSL/SGNH-like acyl-esterase family protein	1.92e-72
	reCj22450	AT1G01090	pyruvate dehydrogenase E1 alpha(PDH-E1 ALPHA)	0
	reCj22463	AT1G12370	photolyase 1(PHR1)	0
	reCj22624	AT5G53370	pectin methylesterase PCR fragment F(PMEPCRF)	1.17e-146
	reCj22688	AT5G50930	Histone superfamily protein	6.45e-33
	reCj22706	AT1G49770	basic helix-loop-helix (bHLH) DNA-binding superfamily protein(RGE1)	2.68e-15
	reCj22720	AT5G42650	allene oxide synthase(AOS)	3.61e-158
	reCj22760	AT1G15110	phosphatidyl serine synthase family protein(PSS1)	0
	reCj22799	AT5G42660	DNA-directed RNA polymerase subunit beta (DUF616)	1.52e-174
	reCj22802	AT3G20500	purple acid phosphatase 18(PAP18)	0
	reCj22803	AT3G29270	RING/U-box superfamily protein	2.38e-93
	reCj22827	AT5G15860	prenylcysteine methylesterase(PCME)	0
	reCj22829	AT2G41540	6-phosphogluconate dehydrogenase family protein(GPDHC1)	0
	reCj22849	AT2G19480	nucleosome assembly protein 1;2(NAP1;2)	5.31e-77
	reCj22850	AT1G13580	LAG1 longevity assurance-like protein(LAG13)	1.35e-138
	reCj22884	AT5G64510	tunicamycin induced protein(TIN1)	1.84e-111
	reCj22950	AT3G58970	magnesium transporter 6(MGT6)	9.52e-151
	reCj22983	AT2G22900	Galactosyl transferase GMA12/MNN10 family protein	1.44e-138
	reCj23016	AT3G61590	Galactose oxidase/kelch repeat superfamily protein(HWS)	9.38e-47
	reCj23034	not available		NA
	reCj23102	AT2G34590	Transketolase family protein	0
	reCj23197	AT2G31750	UDP-glucosyl transferase 74D1(UGT74D1)	8.45e-97
	reCj23248	AT3G10572	3-phosphoinositide-dependent protein kinase-1(APEM9)	1.04e-52
	reCj23263	AT5G57330	Galactose mutarotase-like superfamily protein	1.46e-138
	reCj23265	AT1G45688	transmembrane protein	4.45e-67
	reCj23328	AT1G23890	NHL domain-containing protein	1.88e-63
	reCj23350	AT5G56950	nucleosome assembly protein 1;3(NAP1;3)	5.8e-84
	reCj23355	AT1G30500	nuclear factor Y, subunit A7(NF-YA7)	1.3e-42
	reCj23408	AT5G27490	Integral membrane Yip1 family protein	2.02e-138
	reCj23429	AT4G24660	homeobox protein 22(HB22)	5.65e-58
	reCj23490	AT4G17100	poly(U)-specific endoribonuclease-B protein	1.04e-129
	reCj23573	AT3G16150	N-terminal nucleophile aminohydrolases (Ntn hydrolases) superfamily protein(ASPGB1)	4.42e-152
	reCj23748	AT5G55630	Outward rectifying potassium channel protein(KCO1)	2.86e-101
	reCj23760	AT5G46860	Syntaxin/t-SNARE family protein(VAM3)	6.1e-107
	reCj23763	AT2G26100	Galactosyltransferase family protein	3.09e-152
	reCj23769	AT5G01410	Aldolase-type TIM barrel family protein(RSR4)	2.68e-103
	reCj23779	AT2G18990	thioredoxin-like/ATP-binding protein(TXND9)	7.23e-88
	reCj23799	AT2G47490	NAD+ transporter 1(NDT1)	1.28e-125
	reCj23801	AT5G08370	alpha-galactosidase 2(AGAL2)	2.58e-177
	reCj23838	AT3G21820	histone-lysine N-methyltransferase ATXR2(ATXR2)	2.51e-168
	reCj23890	AT5G51130	S-adenosyl-L-methionine-dependent methyltransferases superfamily protein	7.99e-44
	reCj23892	AT5G54140	IAA-leucine-resistant (ILR1)-like 3(ILL3)	8.12e-158
	reCj23998	AT3G15690	Single hybrid motif superfamily protein	1.33e-41
	reCj24010	AT5G42610	calcium uniporter (DUF607)	0.824533
	reCj24034	AT4G37680	heptahelical protein 4(HHP4)	1.06e-148
	reCj24060	AT3G26790	AP2/B3-like transcriptional factor family protein(FUS3)	2.02e-39
	reCj24098	AT3G17440	Putative plant snare 13(NPSN13)	1.92e-121
	reCj24145	AT2G39840	type one serine/threonine protein phosphatase 4(TOPP4)	0
	reCj24214	AT1G12950	root hair specific 2(RSH2)	2.9e-170
	reCj24302	AT5G51180	alpha/beta-Hydrolases superfamily protein	9.16e-130
	reCj24351	AT1G13270	methionine aminopeptidase 1B(MAP1C)	1.13e-152
	reCj24364	AT3G25040	endoplasmic reticulum retention defective 2B(ERD2B)	1.69e-122
	reCj24442	AT1G59940	response regulator 3(ARR3)	1.17e-46
	reCj24446	AT1G11020	RING/FYVE/PHD zinc finger superfamily protein	5.89e-05
	reCj24471	AT2G20920	chaperone (DUF3353)	6.94e-80
	reCj24477	AT2G41040	S-adenosyl-L-methionine-dependent methyltransferases superfamily protein	1.64e-122
	reCj24494	AT3G52050	5'-3' exonuclease family protein	1.36e-127
	reCj24496	AT2G42780	transcription elongation factor B polypeptide	2.46e-37
	reCj24538	AT3G20500	purple acid phosphatase 18(PAP18)	0
	reCj24560	AT2G18030	Peptide methionine sulfoxide reductase family protein(MSRA5)	1.24e-98
	reCj24580	AT4G28940	Phosphorylase superfamily protein	1.4e-114
	reCj24588	AT1G64200	vacuolar H+-ATPase subunit E isoform 3(VHA-E3)	2.53e-94
	reCj24607	AT4G22570	adenine phosphoribosyl transferase 3(APT3)	3.1e-92
	reCj24627	AT1G72680	cinnamyl-alcohol dehydrogenase(CAD1)	0
	reCj24632	AT5G10230	annexin 7(ANNAT7)	2.22e-67
	reCj24654	AT1G30890	Integral membrane HRF1 family protein	3.3e-136
	reCj24688	AT1G75170	Sec14p-like phosphatidylinositol transfer family protein	3.78e-126
	reCj24703	AT1G75670	DNA-directed RNA polymerase	6.04e-32
	reCj24741	AT4G38810	Calcium-binding EF-hand family protein	1.47e-105
	reCj24760	AT5G56590	O-Glycosyl hydrolases family 17 protein	3.58e-87
	reCj24808	AT5G49690	UDP-Glycosyltransferase superfamily protein	1.08e-65
	reCj24849	AT3G18570	Oleosin family protein	3.92e-13
	reCj24880	AT5G21070	Fe(3+) dicitrate transport system permease	2.64e-119
	reCj24888	AT2G31320	poly(ADP-ribose) polymerase 2(PARP1)	9.31e-30
	reCj24897	AT1G12910	Transducin/WD40 repeat-like superfamily protein(ATAN11)	0
	reCj24910	AT1G79500	Aldolase-type TIM barrel family protein(AtkdsA1)	7.06e-174
	reCj24922	AT2G44270	repressor of lrx1(ROL5)	0
	reCj25112	AT5G17710	Co-chaperone GrpE family protein(EMB1241)	2.22e-68
	reCj25259	AT2G41530	S-formylglutathione hydrolase(SFGH)	3.34e-159
	reCj25311	AT2G29380	highly ABA-induced PP2C protein 3(HAI3)	2.06e-94
	reCj25313	AT1G11890	Synaptobrevin family protein(SEC22)	4.69e-115
	reCj25323	AT4G37690	Galactosyl transferase GMA12/MNN10 family protein	3.95e-10
	reCj25374	AT3G25950	TRAM, LAG1 and CLN8 (TLC) lipid-sensing domain containing protein	6.5e-49
	reCj25389	AT5G16460	Putative adipose-regulatory protein (Seipin)	2.66e-64
	reCj25424	AT4G33140	Haloacid dehalogenase-like hydrolase (HAD) superfamily protein	1.78e-86
	reCj25431	AT2G20690	lumazine-binding family protein	5.99e-101
	reCj25490	AT1G11545	xyloglucan endotransglucosylase/hydrolase 8(XTH8)	2.97e-128
	reCj25535	AT5G42320	Zn-dependent exopeptidases superfamily protein	1.89e-122
	reCj25587	AT2G45660	AGAMOUS-like 20(AGL20)	3.12e-38
	reCj25609	AT3G55160	thyroid adenoma-associated-like protein	0.00791624
	reCj25645	AT3G45230	hydroxyproline-rich glycoprotein family protein	1.83e-05
	reCj25680	AT1G63800	ubiquitin-conjugating enzyme 5(UBC5)	2.56e-88
	reCj25791	AT2G37330	aluminum sensitive 3(ALS3)	3.43e-130
	reCj25821	AT3G17910	Surfeit locus 1 cytochrome c oxidase biogenesis protein(SURF1)	1.43e-122
	reCj25845	AT1G30300	Metallo-hydrolase/oxidoreductase superfamily protein	4.87e-149
	reCj25904	AT5G50915	basic helix-loop-helix (bHLH) DNA-binding superfamily protein	6.26e-38
	reCj26000	AT1G15870	Mitochondrial glycoprotein family protein	3.49e-35
	reCj26093	AT1G16800	P-loop containing nucleoside triphosphate hydrolases superfamily protein	2.5216
	reCj26131	AT5G49610	F-box family protein	7.97e-06
	reCj26148	AT4G00560	NAD(P)-binding Rossmann-fold superfamily protein	2.24e-115
	reCj26189	AT2G03200	Eukaryotic aspartyl protease family protein	5.47e-93
	reCj26197	AT3G15660	glutaredoxin 4(GRX4)	7.49e-57
	reCj26234	AT5G44000	Glutathione S-transferase family protein	0.0686623
	reCj26246	AT5G15640	Mitochondrial substrate carrier family protein	3.2e-150
	reCj26278	AT5G11280	tail fiber	4.98e-17
	reCj26284	AT4G36660	polyol transporter, putative (DUF1195)	6.16e-46
	reCj26294	AT5G60910	AGAMOUS-like 8(AGL8)	3.65e-39
	reCj26300	AT3G20790	NAD(P)-binding Rossmann-fold superfamily protein	3.89e-129
	reCj26321	AT1G11400	partner of Y14-MAGO(PYM)	2.17e-40
	reCj26323	AT3G54780	Zinc finger (C3HC4-type RING finger) family protein	0.190302
	reCj26339	AT4G30470	NAD(P)-binding Rossmann-fold superfamily protein	2.65e-99
	reCj26452	AT4G37800	xyloglucan endotransglucosylase/hydrolase 7(XTH7)	2.31e-155
	reCj26598	AT2G39850	Subtilisin-like serine endopeptidase family protein	0.607918
	reCj26608	AT3G22190	IQ-domain 5(IQD5)	3.17938
	reCj26614	AT5G03610	GDSL-like Lipase/Acylhydrolase superfamily protein	1.06e-55
	reCj26616	AT2G42830	K-box region and MADS-box transcription factor family protein(SHP2)	1.95e-33
	reCj26683	AT1G64670	alpha/beta-Hydrolases superfamily protein(BDG1)	2.57e-111
	reCj26721	AT3G53960	Major facilitator superfamily protein	4.07e-130
	reCj26724	AT1G74700	tRNAse Z1(TRZ1)	1.01e-112
	reCj26730	AT3G55250	calcium homeostasis regulator(PDE329)	1.17e-56
	reCj26737	AT3G15810	LURP-one-like protein (DUF567)	3.75e-38
	reCj26745	AT2G44745	WRKY family transcription factor(WRKY12)	2.22e-53
	reCj26832	AT4G18040	eukaryotic translation initiation factor 4E(EIF4E)	1.13e-73
	reCj26892	AT3G17611	RHOMBOID-like protein 14(RBL14)	2.72e-91
	reCj26896	AT4G29520	nucleophosmin	1.36e-80
	reCj26908	AT1G18335	Acyl-CoA N-acyltransferases (NAT) superfamily protein	4.58e-64
	reCj27067	AT3G54120	Reticulon family protein	5.88e-34
	reCj27116	AT3G56630	cytochrome P450, family 94, subfamily D, polypeptide 2(CYP94D2)	1.21e-130
	reCj27156	AT1G17200	Uncharacterized protein family (UPF0497)	1.38e-48
	reCj27161	AT5G20240	K-box region and MADS-box transcription factor family protein(PI)	1.63e-48
	reCj27196	AT2G43130	P-loop containing nucleoside triphosphate hydrolases superfamily protein(ARA4)	1.79e-96
	reCj27226	AT1G14410	ssDNA-binding transcriptional regulator(WHY1)	2.46e-65
	reCj27331	AT5G05340	Peroxidase superfamily protein(PRX52)	4.39e-120
	reCj27382	AT1G04290	Thioesterase superfamily protein	2.05e-54
	reCj27402	AT4G25570	Cytochrome b561/ferric reductase transmembrane protein family(ACYB-2)	4.55e-73
	reCj27443	AT3G43810	calmodulin 7(CAM7)	1.75e-97
	reCj27448	AT5G55190	RAN GTPase 3(RAN3)	1.62e-139
	reCj27465	AT1G36990	C-jun-amino-terminal kinase-interacting protein	2.54e-05
	reCj27484	AT1G19130	RmlC-like jelly roll fold protein	8.4e-75
	reCj27489	AT1G52910	fiber (DUF1218)	1.08e-35
	reCj27520	AT4G27990	YGGT family protein(YLMG1-2)	1.15e-40
	reCj27542	AT1G71730	hypothetical protein	5.76e-22
	reCj27546	AT1G49230	RING/U-box superfamily protein	2.38e-35
	reCj27568	AT4G37200	Thioredoxin superfamily protein(HCF164)	4.2e-84
	reCj27651	AT3G57040	response regulator 9(ARR9)	9.29e-39
	reCj27654	AT4G32960	BRISC/BRCA1-A complex protein	3.87e-93
	reCj27708	AT1G72360	Integrase-type DNA-binding superfamily protein(ERF73)	9.28e-25
	reCj27772	AT5G10810	enhancer of rudimentary protein(ER)	1.69e-41
	reCj27813	AT2G41750	DTW domain-containing protein	3.93e-49
	reCj27873	AT5G22280	peptidyl-prolyl cis-trans isomerase G	3.46e-17
	reCj27889	AT5G06370	NC domain-containing protein-like protein	2.67e-104
	reCj27942	AT3G12390	Nascent polypeptide-associated complex (NAC), alpha subunit family protein	1.36e-67
	reCj27960	AT4G37660	Ribosomal protein L12/ ATP-dependent Clp protease adaptor protein ClpS family protein	1.78e-37
	reCj27974	AT1G64640	early nodulin-like protein 8(ENODL8)	5.96e-20
	reCj27988	AT1G18680	HNH endonuclease domain-containing protein	2.34e-68
	reCj28008	AT5G56360	calmodulin-binding protein(PSL4)	3.54e-48
	reCj28031	AT1G48200	hypothetical protein	0.00296396
	reCj28104	AT5G13190	GSH-induced LITAF domain protein(GILP)	6.61e-57
	reCj28138	AT1G73230	Nascent polypeptide-associated complex NAC	3.71e-56
	reCj28163	AT1G47830	SNARE-like superfamily protein	2.8e-91
	reCj28184	AT3G48180	CDP-diacylglycerol-glycerol-3-phosphate 3-phosphatidyltransferase	9.88e-10
	reCj28222	AT1G68185	Ubiquitin-like superfamily protein	5.61e-28
	reCj28230	AT5G09500	Ribosomal protein S19 family protein	1.45e-61
	reCj28235	AT5G58110	chaperone binding / ATPase activator	1.18e-67
	reCj28321	AT3G09110	hypothetical protein (DUF674)	1.39e-27
	reCj28326	AT5G15770	glucose-6-phosphate acetyltransferase 1(GNA1)	9.36e-62
	reCj28361	AT5G60190	Cysteine proteinases superfamily protein	5.47e-55
	reCj28432	AT4G38490	transmembrane protein	0.00756096
	reCj28474	not available		NA
	reCj28551	AT1G68620	alpha/beta-Hydrolases superfamily protein	6.18e-61
	reCj28562	AT2G38920	SPX (SYG1/Pho81/XPR1) domain-containing protein / zinc finger (C3HC4-type RING finger) protein-like protein	1.94e-104
	reCj28577	AT5G11970	ABC family ABC transporter, putative (DUF3511)	7.2e-14
	reCj28697	AT5G17190	B-cell receptor-associated-like protein	1.4e-48
	reCj28711	AT5G09270	transmembrane protein	7.31e-13
	reCj28769	AT2G19790	SNARE-like superfamily protein	2.97e-89
	reCj28770	not available		NA
	reCj28822	AT2G06255	ELF4-like 3(ELF4-L3)	7.78e-30
	reCj28832	AT2G35760	Uncharacterized protein family (UPF0497)	3.38e-50
	reCj28848	AT1G56510	Disease resistance protein (TIR-NBS-LRR class)(WRR4)	0.000131588
	reCj28874	AT4G37608	hypothetical protein	2.2e-06
	reCj28876	AT2G32300	uclacyanin 1(UCC1)	6.74e-22
	reCj28907	AT2G37195	acyl-CoA-binding domain protein	2.5e-07
	reCj28958	AT1G80500	SNARE-like superfamily protein	3.89e-83
	reCj29023	AT2G20390	cytochrome oxidase complex assembly protein	2.26e-44
	reCj29033	AT5G06370	NC domain-containing protein-like protein	6.02e-29
	reCj29135	not available		NA
	reCj29151	AT1G08080	alpha carbonic anhydrase 7(ACA7)	3.46e-89
	reCj29161	AT4G20040	Pectin lyase-like superfamily protein	2.21608
	reCj29162	AT1G60060	Serine/threonine-protein kinase WNK (With No Lysine)-like protein	1.81e-70
	reCj29195	AT5G08180	Ribosomal protein L7Ae/L30e/S12e/Gadd45 family protein	1.44e-63
	reCj29211	AT1G66580	senescence associated gene 24(SAG24)	1.7e-32
	reCj29231	AT1G52800	2-oxoglutarate (2OG) and Fe(II)-dependent oxygenase superfamily protein	3.23e-49
	reCj29250	AT1G48440	B-cell receptor-associated 31-like protein	3.88e-37
	reCj29282	AT1G28510	Optic atrophy 3 protein (OPA3)	4.01e-50
	reCj29308	AT1G78680	gamma-glutamyl hydrolase 2(GGH2)	1.94e-116
	reCj29372	AT1G47278	hypothetical protein	1.33e-24
	reCj29392	AT5G19070	SNARE associated Golgi protein family	7.03e-100
	reCj29439	AT4G29660	embryo defective 2752(EMB2752)	1.04e-31
	reCj29498	AT1G07790	Histone superfamily protein(HTB1)	1.38e-56
	reCj29508	AT3G08890	hypothetical protein (Protein of unknown function, DUF538)	5.86e-74
	reCj29648	AT4G22360	SWIB complex BAF60b domain-containing protein	2.95e-57
	reCj29678	AT3G56500	serine-rich protein-like protein	4.61e-09
	reCj29792	AT2G06050	oxophytodienoate-reductase 3(OPR3)	4.1e-116
	reCj29815	AT5G62370	Tetratricopeptide repeat (TPR)-like superfamily protein	6.23284
	reCj29828	AT2G01850	endoxyloglucan transferase A3(EXGT-A3)	2.95e-95
	reCj29832	AT3G06310	Cox19-like CHCH family protein	8.37e-46
	reCj29844	AT4G17670	senescence-associated family protein (DUF581)	2.38e-22
	reCj29851	AT5G22950	SNF7 family protein(VPS24.1)	9.45033
	reCj29858	AT4G25050	acyl carrier protein 4(ACP4)	1.67e-24
	reCj29878	AT5G04910	DNA repair REX1-B protein	1.54e-53
	reCj29880	AT1G55080	mediator of RNA polymerase II transcription subunit-like protein(MED9)	1.06e-20
	reCj29902	AT1G71865	PyrD	5.03e-11
	reCj29970	AT1G07020	hypothetical protein	3.78e-07
	reCj29979	AT4G29430	ribosomal protein S15A E(rps15ae)	1.28e-53
	reCj29988	AT5G17560	BolA-like family protein	4.65e-42
	reCj30027	AT1G01490	Heavy metal transport/detoxification superfamily protein	1.43e-17
	reCj30059	AT4G35410	Clathrin adaptor complex small chain family protein	3.12e-103
	reCj30075	AT3G54900	CAX interacting protein 1(CXIP1)	3.73e-50
	reCj30136	AT3G02790	zinc finger (C2H2 type) family protein	1.7e-50
	reCj30165	AT3G43850	hypothetical protein	8.07e-16
	reCj30177	AT5G53045	transcription factor	8.53e-28
	reCj30184	AT1G27300	transmembrane protein	8.75e-10
	reCj30240	AT1G20460	NADH-ubiquinone oxidoreductase chain	1.74e-20
	reCj30273	not available		NA
	reCj30275	AT5G20630	germin 3(GER3)	2.16e-81
	reCj30296	AT2G34160	Alba DNA/RNA-binding protein	1.94e-57
	reCj30318	AT1G32210	Defender against death (DAD family) protein(ATDAD1)	7e-63
	reCj30331	AT1G67350	NADH-ubiquinone oxidoreductase	6.72e-27
	reCj30402	AT2G35430	Zinc finger C-x8-C-x5-C-x3-H type family protein	4.32e-14
	reCj30442	AT1G01020	ARV1 family protein(ARV1)	9.09e-46
	reCj30456	AT2G18740	Small nuclear ribonucleoprotein family protein	4.61e-52
	reCj30465	not available		NA
	reCj30476	AT3G21740	APO RNA-binding protein (DUF794)(APO4)	9.46e-63
	reCj30608	AT3G25220	FK506-binding protein 15 kD-1(FKBP15-1)	1.08e-72
	reCj30726	AT3G61640	arabinogalactan protein 20(AGP20)	9.57e-10
	reCj30758	AT1G53540	HSP20-like chaperones superfamily protein	6.34e-55
	reCj30760	AT2G42040	WRC protein	3.33e-14
	reCj30805	AT5G19860	transmembrane protein, putative (Protein of unknown function, DUF538)	2e-38
	reCj30835	AT4G22950	AGAMOUS-like 19(AGL19)	9.09e-25
	reCj30860	AT4G15802	heat shock factor binding protein(HSBP)	1.07e-14
	reCj30876	AT1G54690	gamma histone variant H2AX(GAMMA-H2AX)	8.44e-59
	reCj30879	AT1G16170	ephrin-A3 protein	0.000229282
	reCj30881	AT3G14000	DZC (Disease resistance/zinc finger/chromosome condensation-like region) domain containing protein(ATBRXL2)	1.50137
	reCj30885	AT3G27970	Exonuclease family protein	1.68959
	reCj30904	AT5G64180	tropomyosin	9.8e-43
	reCj30907	AT1G74270	Ribosomal protein L35Ae family protein	1.47e-64
	reCj30929	AT3G07568	fanconi anemia group D2 protein	1.61e-11
	reCj30942	AT5G12240	octanoyltransferase	3.97e-21
	reCj30964	AT3G52590	ubiquitin extension protein 1(UBQ1)	6.28e-88
	reCj30973	AT3G60820	N-terminal nucleophile aminohydrolases (Ntn hydrolases) superfamily protein(PBF1)	2.20747
	reCj30975	ATMG01270		1.11e-57
	reCj30980	not available		NA
	reCj31029	AT5G37480	maltase-glucoamylase, intestinal protein	3.22e-24
	reCj31106	AT5G08420	RNA-binding KH domain-containing protein	3.45005
	reCj31125	AT5G03450	Transducin/WD40 repeat-like superfamily protein	1.44e-10
	reCj31140	AT1G01490	Heavy metal transport/detoxification superfamily protein	7.17e-13
	reCj31270	AT5G13830	FtsJ-like methyltransferase family protein	2.32e-87
	reCj31290	AT3G59540	Ribosomal L38e protein family	8.11e-38
	reCj31333	AT1G66400	calmodulin like 23(CML23)	2.64e-44
	reCj31399	AT3G53020	Ribosomal protein L24e family protein(STV1)	2.62e-57
	reCj31406	AT3G07030	Alba DNA/RNA-binding protein	2.17e-54
	reCj31416	AT1G53540	HSP20-like chaperones superfamily protein	5.02e-59
	reCj31442	AT2G43810	Small nuclear ribonucleoprotein family protein(LSM6B)	4.54e-46
	reCj31534	AT1G52140	Avr9/Cf-9 rapidly elicited protein	6.24e-19
	reCj31536	AT2G24050	MIF4G domain-containing protein / MA3 domain-containing protein(eIFiso4G2)	4.31025
	reCj31568	AT1G53540	HSP20-like chaperones superfamily protein	2.35e-70
	reCj31617	AT5G40370	Glutaredoxin family protein(GRXC2)	3.25e-44
	reCj31620	AT1G04100	indoleacetic acid-induced protein 10(IAA10)	2.15e-34
	reCj31680	not available		NA
	reCj31724	AT3G47833	succinate dehydrogenase subunit(SDH7)	8.7e-24
	reCj31769	AT2G39540	Gibberellin-regulated family protein	3.69e-21
	reCj31797	AT2G41380	S-adenosyl-L-methionine-dependent methyltransferases superfamily protein	4.61e-59
	reCj31798	AT3G12260	LYR family of Fe/S cluster biogenesis protein	1.7e-37
	reCj31998	AT4G29735	transmembrane protein	1.83e-09
	reCj32046	AT3G22240	cysteine-rich/transmembrane domain PCC1-like protein	1.60417
	reCj32073	AT2G33585	subtilisin-like protease	1.35e-37
	reCj32107	not available		NA
	reCj32204	AT3G15130	Tetratricopeptide repeat (TPR)-like superfamily protein	3.38641
	reCj32230	AT1G08630	threonine aldolase 1(THA1)	2.07e-121
	reCj32236	AT5G17210	transmembrane protein, putative (DUF1218)	3.35e-26
	reCj32253	AT5G56940	Ribosomal protein S16 family protein	0.202324
	reCj32280	AT5G07960	asterix-like protein	5.19e-41
	reCj32311	AT5G40080	Mitochondrial ribosomal protein L27	2.44e-32
	reCj32328	AT3G16030	lectin protein kinase family protein(CES101)	1.1577
	reCj32381	AT1G15120	Ubiquinol-cytochrome C reductase hinge protein	2.5e-30
	reCj32449	AT2G30330	GCN5L1 family protein(BLOS1)	3.5e-36
	reCj32450	AT5G64140	ribosomal protein S28(RPS28)	9.13e-19
	reCj32462	AT1G53540	HSP20-like chaperones superfamily protein	1.99e-65
	reCj32466	AT3G14300	pectinesterase family protein(ATPMEPCRC)	0.4042
	reCj32472	AT3G06310	Cox19-like CHCH family protein	1.88e-40
	reCj32478	AT5G65730	xyloglucan endotransglucosylase/hydrolase 6(XTH6)	6.36e-114
	reCj32493	not available		NA
	reCj32622	AT2G15042	Leucine-rich repeat (LRR) family protein	5.86e-46
	reCj32670	AT2G30860	glutathione S-transferase PHI 9(GSTF9)	5.01e-77
	reCj32686	AT1G15370	SNARE-like superfamily protein	2.21e-80
	reCj32868	AT5G54660	HSP20-like chaperones superfamily protein	5.76e-25
	reCj32890	AT2G15910	CSL zinc finger domain-containing protein	2.11e-34
	reCj32926	AT3G01740	Mitochondrial ribosomal protein L37	1.42e-32
	reCj32937	AT5G47920	transcription elongation factor	0.00434047
	reCj32969	AT5G49480	Ca2+-binding protein 1(CP1)	8.79e-20
	reCj32979	AT5G18850	Low-density receptor-like protein	6.61e-18
	reCj32992	AT5G14870	cyclic nucleotide-gated channel 18(CNGC18)	2.00372
	reCj32993	AT4G32900	Peptidyl-tRNA hydrolase II (PTH2) family protein	4.75e-63
	reCj33040	not available		NA
	reCj33057	AT5G26690	Heavy metal transport/detoxification superfamily protein	1.16e-08
	reCj33120	AT5G09310	gamma-secretase subunit	3.19e-26
	reCj33139	AT3G59840	allyl alcohol dehydrogenase-like protein	9.27e-23
	reCj33148	AT5G11740	arabinogalactan protein 15(AGP15)	0.0602132
	reCj33258	AT1G23760	BURP domain-containing protein(JP630)	1.90426
	reCj33338	AT2G35736	hypothetical protein	1.15e-25
	reCj33435	AT5G02220	cyclin-dependent kinase inhibitor	7.29e-11
	reCj33469	AT5G06370	NC domain-containing protein-like protein	5.18e-32
	reCj33555	AT4G33640	costars family protein	1.07e-37
	reCj33573	AT3G52730	ubiquinol-cytochrome C reductase UQCRX/QCR9-like family protein	5.1e-29
	reCj33610	AT5G05370	Cytochrome b-c1 complex, subunit 8 protein	1.52e-25
	reCj33617	AT3G02260	auxin transport protein (BIG)(BIG)	3.08473
	reCj33631	AT3G47040	Glycosyl hydrolase family protein	4.91155
	reCj33730	AT4G02380	senescence-associated gene 21(SAG21)	0.0300753
	reCj33735	AT5G65880	transmembrane protein	1.79e-07
	reCj33912	AT5G58290	regulatory particle triple-A ATPase 3(RPT3)	1.16e-19
	reCj34046	AT5G24920	glutamine dumper 5(GDU5)	1.81e-05
	reCj34140	AT1G30400	multidrug resistance-associated protein 1(ABCC1)	6.2549
	reCj34212	AT4G31985	Ribosomal protein L39 family protein	3.78e-19
	reCj34247	AT1G51610	Cation efflux family protein	1.78362
	reCj34292	AT3G12587	Oligosaccaryltransferase	2.28e-12
	reCj34472	AT2G31200	actin depolymerizing factor 6(ADF6)	9.28e-30
	reCj34528	AT5G23870	Pectinacetylesterase family protein	3.39e-23
	reCj34560	AT2G40480	WEB family protein (DUF827)	5.91395
	reCj34620	AT5G33393	hypothetical protein	4.45962
	reCj34655	AT1G17920	homeodomain GLABROUS 12(HDG12)	0.277343
	reCj34666	AT1G17920	homeodomain GLABROUS 12(HDG12)	0.827254
	reCj34712	AT5G43400	plant/protein	4.17087
	reCj34718	AT5G53740	hypothetical protein	0.00155127
B2	reCj00011	AT1G18690	Galactosyl transferase GMA12/MNN10 family protein(XXT4)	2.52e-08
	reCj00012	not available		NA
	reCj00019	AT4G27220	NB-ARC domain-containing disease resistance protein	3.63e-16
	reCj00322	AT3G04220	Disease resistance protein (TIR-NBS-LRR class) family	2.72e-16
	reCj00373	AT4G13780	methionine-tRNA ligase, putative / methionyl-tRNA synthetase, putative / MetRS	2.22175
	reCj02113	AT5G17680	disease resistance protein (TIR-NBS-LRR class)	3.27e-60
	reCj06747	AT1G51410	NAD(P)-binding Rossmann-fold superfamily protein	4.79e-75
	reCj06838	AT5G17680	disease resistance protein (TIR-NBS-LRR class)	1.04e-28
	reCj06839	AT5G17680	disease resistance protein (TIR-NBS-LRR class)	8.88e-29
	reCj08239	AT1G15520	pleiotropic drug resistance 12(ABCG40)	0
	reCj08255	AT1G69550	disease resistance protein (TIR-NBS-LRR class)	8.68e-22
	reCj08376	AT3G07040	NB-ARC domain-containing disease resistance protein(RPM1)	2.94e-51
	reCj08379	AT4G10080	transmembrane protein	1.14e-09
	reCj08662	AT3G02570	Mannose-6-phosphate isomerase, type I(MEE31)	8.18e-158
	reCj08716	AT5G63580	flavonol synthase 2(FLS2)	0.0852084
	reCj08991	AT3G50950	HOPZ-ACTIVATED RESISTANCE 1(ZAR1)	2.5e-50
	reCj09150	AT4G34050	S-adenosyl-L-methionine-dependent methyltransferases superfamily protein(CCoAOMT1)	9.6e-15
	reCj09339	not available		NA
	reCj10724	AT5G43310	COP1-interacting protein-like protein	2.24e-71
	reCj10929	AT1G62290	Saposin-like aspartyl protease family protein	0
	reCj11257	AT5G54380	protein kinase family protein(THE1)	0
	reCj11343	AT1G54130	RELA/SPOT homolog 3(RSH3)	2.36e-41
	reCj11726	AT1G27170	transmembrane receptors / ATP binding protein	3.01e-61
	reCj11740	AT4G26330	Subtilisin-like serine endopeptidase family protein(UNE17)	0
	reCj12073	AT5G01460	LMBR1-like membrane protein	0
	reCj12229	AT5G12250	beta-6 tubulin(TUB6)	0
	reCj12338	AT5G55810	nicotinate/nicotinamide mononucleotide adenyltransferase(NMNAT)	3.38e-98
	reCj12440	AT4G20050	Pectin lyase-like superfamily protein(QRT3)	4.49e-124
	reCj13104	AT1G69550	disease resistance protein (TIR-NBS-LRR class)	6.26e-19
	reCj13138	AT3G11320	Nucleotide-sugar transporter family protein	2.57e-168
	reCj13146	AT3G01040	galacturonosyltransferase 13(GAUT13)	0
	reCj13149	AT1G28530	deneddylase	2.96e-69
	reCj13284	AT5G09810	actin 7(ACT7)	0
	reCj13462	AT5G03260	laccase 11(LAC11)	0
	reCj13536	AT5G04770	cationic amino acid transporter 6(CAT6)	0
	reCj13750	AT2G47180	galactinol synthase 1(GolS1)	8.7e-156
	reCj13751	AT2G47180	galactinol synthase 1(GolS1)	4.84e-156
	reCj13793	AT2G24590	RNA recognition motif and CCHC-type zinc finger domains containing protein(RSZ22a)	2.75e-38
	reCj14005	AT3G01516	transmembrane protein	9.75e-07
	reCj14136	AT1G58280	Phosphoglycerate mutase family protein	1.7e-106
	reCj14786	AT3G51430	Calcium-dependent phosphotriesterase superfamily protein(YLS2)	2.19e-76
	reCj14787	AT3G51450	Calcium-dependent phosphotriesterase superfamily protein	8.84e-87
	reCj14997	AT5G38900	Thioredoxin superfamily protein	1.62e-69
	reCj15074	AT5G44510	target of AVRB operation1(TAO1)	5.42e-09
	reCj15075	AT5G44510	target of AVRB operation1(TAO1)	3.03e-09
	reCj15168	not available		NA
	reCj15882	AT4G35410	Clathrin adaptor complex small chain family protein	1.57e-102
	reCj16637	AT1G01490	Heavy metal transport/detoxification superfamily protein	2.9e-13
	reCj16813	AT5G52390	PAR1 protein	2e-36
	reCj16905	AT1G69550	disease resistance protein (TIR-NBS-LRR class)	8.92e-12
	reCj17004	AT4G30380	Barwin-related endoglucanase	2.68e-14
	reCj17094	AT1G12860	basic helix-loop-helix (bHLH) DNA-binding superfamily protein(SCRM2)	1.02e-08
	reCj17576	AT2G01300	mediator of RNA polymerase II transcription subunit	1.1e-19
	reCj17735	AT1G77460	CELLULOSE SYNTHASE INTERACTIVE 3	0
	reCj17747	AT2G34680	Outer arm dynein light chain 1 protein(AIR9)	0
	reCj17773	AT2G38440	SCAR homolog 2(SCAR2)	2.67e-73
	reCj17880	AT3G44200	serine/threonine-protein kinase NEK5(NEK6)	1.3e-167
	reCj17952	AT3G44200	serine/threonine-protein kinase NEK5(NEK6)	1.12e-152
	reCj18004	AT5G60930	P-loop containing nucleoside triphosphate hydrolases superfamily protein	0
	reCj18062	AT1G27940	P-glycoprotein 13(ABCB13)	0
	reCj18072	AT1G19835	filament-like protein (DUF869)	1.53e-128
	reCj18078	AT3G23980	BLISTER(BLI)	4.77e-91
	reCj18090	AT4G27860	vacuolar iron transporter (VIT) family protein(MEB1)	2.75e-21
	reCj18093	AT2G47500	P-loop nucleoside triphosphate hydrolases superfamily protein with CH (Calponin Homology) domain-containing protein	0
	reCj18112	AT2G47500	P-loop nucleoside triphosphate hydrolases superfamily protein with CH (Calponin Homology) domain-containing protein	0
	reCj18158	AT1G27170	transmembrane receptors / ATP binding protein	1.77e-83
	reCj18194	AT4G10840	Tetratricopeptide repeat (TPR)-like superfamily protein(KLCR1)	0
	reCj18233	AT5G60450	auxin response factor 4(ARF4)	3.13e-142
	reCj18292	AT2G41740	villin 2(VLN2)	0
	reCj18297	AT4G16650	O-fucosyltransferase family protein	0
	reCj18350	AT5G62670	H[+]-ATPase 11(HA11)	0
	reCj18373	AT3G04220	Disease resistance protein (TIR-NBS-LRR class) family	1.51e-23
	reCj18413	AT5G48740	Leucine-rich repeat protein kinase family protein	0
	reCj18445	AT3G56370	Leucine-rich repeat protein kinase family protein	0
	reCj18462	AT1G63640	P-loop nucleoside triphosphate hydrolases superfamily protein with CH (Calponin Homology) domain-containing protein	0
	reCj18463	AT1G69550	disease resistance protein (TIR-NBS-LRR class)	1.14e-20
	reCj18473	AT5G44030	cellulose synthase A4(CESA4)	0
	reCj18565	AT2G33290	SU(VAR)3-9 homolog 2(SUVH2)	1.07e-130
	reCj18683	AT3G16630	P-loop containing nucleoside triphosphate hydrolases superfamily protein(KINESIN-13A)	0
	reCj18714	AT4G27060	ARM repeat superfamily protein(TOR1)	1.01e-111
	reCj18719	AT4G18780	cellulose synthase family protein(IRX1)	0
	reCj18760	AT3G11560	LETM1-like protein	0
	reCj18793	AT3G26720	Glycosyl hydrolase family 38 protein	0
	reCj18824	AT3G18370	C2 domain-containing protein(ATSYTF)	0
	reCj18826	AT1G30330	auxin response factor 6(ARF6)	0
	reCj18887	AT2G21520	Sec14p-like phosphatidylinositol transfer family protein	0
	reCj18941	AT4G20430	Subtilase family protein	0
	reCj18946	AT4G21270	kinesin 1(ATK1)	0
	reCj18962	AT3G01100	hypothetical protein 1(HYP1)	0
	reCj18989	AT5G36930	Disease resistance protein (TIR-NBS-LRR class) family	4.65e-55
	reCj19000	AT4G37080	ternary complex factor MIP1 leucine-zipper protein (Protein of unknown function, DUF547)	6.42e-97
	reCj19005	AT5G18860	inosine-uridine preferring nucleoside hydrolase family protein(NSH3)	0
	reCj19027	AT3G19970	alpha/beta-Hydrolases superfamily protein	2.35e-106
	reCj19039	AT4G39840	cell wall integrity/stress response component-like protein	2.4e-37
	reCj19088	AT1G18840	IQ-domain 30(IQD30)	2.71e-46
	reCj19116	AT1G05170	Galactosyltransferase family protein	0
	reCj19126	AT2G30820	aspartyl/glutamyl-tRNA(Asn/Gln) amidotransferase subunit	2.63e-18
	reCj19127	AT3G59110	Protein kinase superfamily protein	0
	reCj19145	AT5G25930	kinase family with leucine-rich repeat domain-containing protein	0
	reCj19170	AT3G10740	alpha-L-arabinofuranosidase 1(ASD1)	0
	reCj19244	AT5G58000	Reticulon family protein	3.09e-60
	reCj19321	AT3G55610	delta 1-pyrroline-5-carboxylate synthase 2(P5CS2)	0
	reCj19345	AT4G26080	Protein phosphatase 2C family protein(ABI1)	0.0289515
	reCj19438	AT5G23570	XS domain-containing protein / XS zinc finger domain-containing protein-like protein(SGS3)	1.41e-110
	reCj19447	AT3G14460	LRR and NB-ARC domains-containing disease resistance protein	6.99e-59
	reCj19481	AT4G02100	Heat shock protein DnaJ with tetratricopeptide repeat-containing protein	9.09e-135
	reCj19543	AT4G32551	transcriptional corepressor LEUNIG(LUG)	7.17148
	reCj19556	AT5G49720	glycosyl hydrolase 9A1(GH9A1)	0
	reCj19607	AT5G10530	Concanavalin A-like lectin protein kinase family protein	8.26e-155
	reCj19617	AT3G61840	auxin response factor, putative (DUF688)	0.206639
	reCj19666	AT1G55320	acyl-activating enzyme 18(AAE18)	0
	reCj19708	AT1G79750	NADP-malic enzyme 4(NADP-ME4)	0
	reCj19780	AT3G19620	Glycosyl hydrolase family protein	0
	reCj19816	AT1G75710	C2H2-like zinc finger protein	2.01e-96
	reCj19851	AT4G01870	tolB protein-like protein	0
	reCj19960	AT4G14740	auxin canalization protein (DUF828)	1.38e-85
	reCj19973	AT2G28070	ABC-2 type transporter family protein(ABCG3)	0
	reCj20113	AT3G27020	YELLOW STRIPE like 6(YSL6)	0
	reCj20167	AT5G53760	Seven transmembrane MLO family protein(MLO11)	0
	reCj20178	AT4G33330	plant glycogenin-like starch initiation protein 3(PGSIP3)	0
	reCj20210	AT5G02500	heat shock cognate protein 70-1(HSC70-1)	0
	reCj20320	AT1G20950	Phosphofructokinase family protein	0
	reCj20413	AT4G03460	Ankyrin repeat family protein	5.61e-23
	reCj20428	AT5G12180	calcium-dependent protein kinase 17(CPK17)	0
	reCj20483	AT5G55230	microtubule-associated proteins 65-1(MAP65-1)	0
	reCj20545	AT3G54950	patatin-like protein 6(pPLAIIIbeta)	7.65e-140
	reCj20552	AT3G18660	plant glycogenin-like starch initiation protein 1(PGSIP1)	0
	reCj20566	AT1G11000	Seven transmembrane MLO family protein(MLO4)	3.84e-179
	reCj20567	AT1G10570	Cysteine proteinases superfamily protein(OTS2)	7.35563
	reCj20649	AT3G53260	phenylalanine ammonia-lyase 2(PAL2)	0
	reCj20669	AT2G37500	arginine biosynthesis protein ArgJ family	0
	reCj20765	AT5G22940	glucuronoxylan glucuronosyltransferase, putative(F8H)	2.48e-177
	reCj20827	AT2G15730	P-loop containing nucleoside triphosphate hydrolases superfamily protein	3.95e-121
	reCj20845	AT5G67020	hypothetical protein	1.23e-55
	reCj20895	AT5G18610	Protein kinase superfamily protein	0
	reCj20933	AT2G26260	3beta-hydroxysteroid-dehydrogenase/decarboxylase isoform 2(3BETAHSD/D2)	0
	reCj20944	AT1G27600	Nucleotide-diphospho-sugar transferases superfamily protein(IRX9-L)	3.71e-112
	reCj21050	AT5G53340	Galactosyltransferase family protein	3.22e-103
	reCj21071	AT1G01430	TRICHOME BIREFRINGENCE-LIKE 25(TBL25)	4.92e-126
	reCj21097	AT5G46290	3-ketoacyl-acyl carrier protein synthase I(KASI)	0
	reCj21107	AT5G60200	TARGET OF MONOPTEROS 6(TMO6)	7.36e-32
	reCj21119	AT4G14960	Tubulin/FtsZ family protein(TUA6)	0
	reCj21123	AT5G67270	end binding protein 1C(EB1C)	2.33e-82
	reCj21130	AT4G34710	arginine decarboxylase 2(ADC2)	2.63e-161
	reCj21133	AT2G25220	Protein kinase superfamily protein	8.32e-146
	reCj21169	AT5G06390	FASCICLIN-like arabinogalactan protein 17 precursor(FLA17)	2.29e-127
	reCj21181	AT2G01990	XRI1-like protein	2.06e-31
	reCj21197	AT1G68920	basic helix-loop-helix (bHLH) DNA-binding superfamily protein	7.4e-50
	reCj21200	AT2G46930	Pectinacetylesterase family protein	3.94e-171
	reCj21246	AT1G70710	glycosyl hydrolase 9B1(GH9B1)	0
	reCj21269	AT5G60020	laccase 17(LAC17)	0
	reCj21338	AT3G09550	Ankyrin repeat family protein	7.17e-29
	reCj21341	AT1G30440	Phototropic-responsive NPH3 family protein	0
	reCj21359	AT5G61430	NAC domain containing protein 100(NAC100)	2.1e-88
	reCj21408	AT2G20680	Glycosyl hydrolase superfamily protein(MAN2)	0
	reCj21428	AT1G13310	Endosomal targeting BRO1-like domain-containing protein	5.24e-86
	reCj21447	AT5G21105	Plant L-ascorbate oxidase	0
	reCj21494	AT2G28760	UDP-XYL synthase 6(UXS6)	0
	reCj21514	AT5G05980	DHFS-FPGS homolog B(DFB)	0
	reCj21523	AT4G32890	GATA transcription factor 9(GATA9)	2.14e-56
	reCj21526	AT3G63060	EID1-like 3(EDL3)	6.98e-76
	reCj21543	AT4G10630	Glutaredoxin family protein	3.14e-51
	reCj21559	AT3G07320	O-Glycosyl hydrolases family 17 protein	3.28e-116
	reCj21579	AT5G36890	beta glucosidase 42(BGLU42)	0
	reCj21591	AT2G39220	PATATIN-like protein 6(PLP6)	4.13e-131
	reCj21613	AT1G74910	ADP-glucose pyrophosphorylase family protein	0
	reCj21622	AT3G21190	O-fucosyltransferase family protein(MSR1)	2.77e-129
	reCj21637	AT5G57670	Protein kinase superfamily protein	2.52e-141
	reCj21740	AT5G67030	zeaxanthin epoxidase (ZEP) (ABA1)(ABA1)	3.38e-05
	reCj21756	AT1G76490	hydroxy methylglutaryl CoA reductase 1(HMG1)	0
	reCj21791	AT4G13930	serine hydroxymethyltransferase 4(SHM4)	0
	reCj21825	AT4G12680	transmembrane protein	1.28e-144
	reCj21835	AT5G28040	DNA-binding storekeeper protein-related transcriptional regulator	9.07e-05
	reCj21907	AT5G47520	RAB GTPase homolog A5A(RABA5a)	1.54e-105
	reCj21956	AT1G19715	Mannose-binding lectin superfamily protein	2.01e-169
	reCj21988	AT5G57480	P-loop containing nucleoside triphosphate hydrolases superfamily protein	1.94e-108
	reCj21989	AT1G06550	ATP-dependent caseinolytic (Clp) protease/crotonase family protein	1.83e-154
	reCj22028	AT2G46550	transmembrane protein	6.35e-25
	reCj22051	AT5G60020	laccase 17(LAC17)	0
	reCj22057	AT1G01090	pyruvate dehydrogenase E1 alpha(PDH-E1 ALPHA)	0
	reCj22073	AT1G66430	pfkB-like carbohydrate kinase family protein	2.37e-164
	reCj22135	AT5G60900	receptor-like protein kinase 1(RLK1)	1.07e-104
	reCj22187	AT3G11520	CYCLIN B1;3(CYCB1;3)	5.76e-98
	reCj22197	AT5G61840	Exostosin family protein(GUT1)	0
	reCj22201	AT5G05390	laccase 12(LAC12)	0
	reCj22237	AT2G45510	cytochrome P450, family 704, subfamily A, polypeptide 2(CYP704A2)	1.61e-168
	reCj22245	AT2G23530	Zinc-finger domain of monoamine-oxidase A repressor R1	3.01e-75
	reCj22328	AT5G48720	x-ray induced transcript 1(XRI1)	7.41e-28
	reCj22337	AT5G12250	beta-6 tubulin(TUB6)	0
	reCj22366	AT2G21540	SEC14-like 3(SFH3)	5.28e-72
	reCj22368	AT5G23860	tubulin beta 8(TUB8)	0
	reCj22409	AT5G45840	Leucine-rich repeat protein kinase family protein	2.4e-52
	reCj22413	AT5G62700	tubulin beta chain 3(TUB3)	0
	reCj22419	AT4G34320	transmembrane protein, putative (DUF677)	2.07e-116
	reCj22458	AT5G53760	Seven transmembrane MLO family protein(MLO11)	0
	reCj22540	AT2G03200	Eukaryotic aspartyl protease family protein	4.82e-115
	reCj22552	AT2G41640	Glycosyltransferase family 61 protein	1.94e-122
	reCj22575	AT4G27220	NB-ARC domain-containing disease resistance protein	1.93e-47
	reCj22597	AT2G19130	S-locus lectin protein kinase family protein	3.91e-77
	reCj22662	AT1G20925	Auxin efflux carrier family protein	0.0121127
	reCj22701	AT4G10840	Tetratricopeptide repeat (TPR)-like superfamily protein(KLCR1)	9.4e-131
	reCj22712	AT5G17690	like heterochromatin protein (LHP1)(TFL2)	8.13e-20
	reCj22722	AT2G34960	cationic amino acid transporter 5(CAT5)	0
	reCj22787	AT5G05170	Cellulose synthase family protein(CEV1)	0
	reCj22818	AT3G12060	trichome birefringence-like protein (DUF828)(TBL1)	3.48e-103
	reCj22871	AT3G20070	titan9(TTN9)	3.8e-11
	reCj22873	AT3G01630	Major facilitator superfamily protein	1.78e-95
	reCj22890	AT1G75500	Walls Are Thin 1(WAT1)	2.01e-158
	reCj22899	AT5G62550	microtubule-associated futsch-like protein	1.1e-20
	reCj22937	AT3G48080	alpha/beta-Hydrolases superfamily protein	3.05e-44
	reCj23005	AT1G69550	disease resistance protein (TIR-NBS-LRR class)	1.6e-28
	reCj23039	AT1G03160	FZO-like protein(FZL)	3.70202
	reCj23051	AT4G32360	Pyridine nucleotide-disulfide oxidoreductase family protein	9.35e-173
	reCj23052	AT4G18530	lysine ketoglutarate reductase trans-splicing-like protein, putative (DUF707)	9.28e-137
	reCj23064	AT1G77470	replication factor C subunit 3(RFC3)	0
	reCj23103	AT1G02850	beta glucosidase 11(BGLU11)	6.4e-178
	reCj23109	AT5G23860	tubulin beta 8(TUB8)	0
	reCj23121	AT5G42240	serine carboxypeptidase-like 42(scpl42)	0
	reCj23129	AT1G22160	senescence-associated family protein (DUF581)	2.48e-16
	reCj23155	AT2G36680	Modifier of rudimentary (Mod(r)) protein	5.73e-46
	reCj23206	AT5G19850	alpha/beta-Hydrolases superfamily protein	2.8e-157
	reCj23213	AT5G56950	nucleosome assembly protein 1;3(NAP1;3)	3.44e-81
	reCj23338	AT3G58490	Phosphatidic acid phosphatase (PAP2) family protein(SPP1)	3.12e-127
	reCj23340	AT4G02830	hypothetical protein	3.37e-11
	reCj23416	AT2G30770	cytochrome P450 family 71 polypeptide(CYP71A13)	2.66804
	reCj23449	AT3G54700	phosphate transporter 1;7(PHT1;7)	0
	reCj23497	AT4G06536	SPla/RYanodine receptor (SPRY) domain-containing protein	2.04e-25
	reCj23577	AT3G42670	chromatin remodeling 38(CHR38)	5.85e-122
	reCj23600	AT3G02645	transmembrane protein, putative (DUF247)	6.47e-57
	reCj23620	AT5G66600	electron transporter, putative (Protein of unknown function, DUF547)	1.1e-101
	reCj23632	AT1G07990	SIT4 phosphatase-associated family protein	2.87e-10
	reCj23668	AT2G39050	hydroxyproline-rich glycoprotein family protein(EULS3)	1.2e-36
	reCj23684	AT2G30210	laccase 3(LAC3)	0
	reCj23701	AT1G76340	golgi nucleotide sugar transporter 3(GONST3)	4.6e-160
	reCj23733	AT4G39860	hematological/neurological-like protein	6.02e-87
	reCj23737	AT1G13130	Cellulase (glycosyl hydrolase family 5) protein	1.71e-120
	reCj23745	AT1G80600	HOPW1-1-interacting 1(WIN1)	0
	reCj23750	AT1G76310	CYCLIN B2;4(CYCB2;4)	5.87e-115
	reCj23811	AT4G13710	Pectin lyase-like superfamily protein	0
	reCj23831	AT2G46370	Auxin-responsive GH3 family protein(JAR1)	4.19e-168
	reCj23840	AT4G02420	Concanavalin A-like lectin protein kinase family protein	2.24e-158
	reCj23846	AT5G27740	ATPase family associated with various cellular activities (AAA)(EMB2775)	0
	reCj23923	AT3G44670	Disease resistance protein (TIR-NBS-LRR class) family	3.25e-11
	reCj23940	AT2G30890	Cytochrome b561/ferric reductase transmembrane protein family	2.84e-39
	reCj23965	AT5G27740	ATPase family associated with various cellular activities (AAA)(EMB2775)	0
	reCj23966	AT3G61750	Cytochrome b561/ferric reductase transmembrane with DOMON related domain-containing protein	1.61e-80
	reCj23999	AT5G49690	UDP-Glycosyltransferase superfamily protein	1.92e-82
	reCj24043	AT3G05660	receptor like protein 33(RLP33)	9e-51
	reCj24050	not available		NA
	reCj24069	AT4G20325	ribonuclease H2 subunit B	6.31e-82
	reCj24080	AT3G06500	Plant neutral invertase family protein(A/N-InvC)	3.02806
	reCj24174	AT2G34140	Dof-type zinc finger DNA-binding family protein	8.9e-32
	reCj24227	AT2G45560	cytochrome P450, family 76, subfamily C, polypeptide 1(CYP76C1)	4.87e-125
	reCj24246	AT1G22430	GroES-like zinc-binding dehydrogenase family protein	3.62e-154
	reCj24260	AT5G46800	Mitochondrial substrate carrier family protein(BOU)	2.11e-132
	reCj24352	AT1G17620	Late embryogenesis abundant (LEA) hydroxyproline-rich glycoprotein family	1.56e-18
	reCj24354	AT1G75290	NAD(P)-binding Rossmann-fold superfamily protein	1.15e-122
	reCj24408	AT1G79870	D-isomer specific 2-hydroxyacid dehydrogenase family protein	3.81e-139
	reCj24418	AT5G36170	high chlorophyll fluorescent 109(HCF109)	1.54e-145
	reCj24425	AT1G75500	Walls Are Thin 1(WAT1)	2.6e-163
	reCj24599	AT3G05675	BTB/POZ domain-containing protein	0.00031611
	reCj24624	AT2G37770	NAD(P)-linked oxidoreductase superfamily protein(ChlAKR)	1.27e-127
	reCj24626	AT3G28150	TRICHOME BIREFRINGENCE-LIKE 22(TBL22)	8.43e-07
	reCj24629	AT3G10220	tubulin folding cofactor B(EMB2804)	1.53e-103
	reCj24647	AT3G02720	Class I glutamine amidotransferase-like superfamily protein(DJ1D)	0
	reCj24648	AT5G47530	Auxin-responsive family protein	6.02e-100
	reCj24650	AT4G22840	Sodium Bile acid symporter family	2.3e-142
	reCj24671	AT1G29240	transcription initiation factor TFIID subunit, putative (DUF688)	1.24472
	reCj24737	AT1G75290	NAD(P)-binding Rossmann-fold superfamily protein	1.08e-99
	reCj24738	AT5G58600	Pmr5/Cas1p GDSL/SGNH-like acyl-esterase family protein (DUF828)(PMR5)	6.99e-110
	reCj24746	AT4G28670	cysteine-rich RECEPTOR-like kinase, putative (DUF26)	7.98e-12
	reCj24805	AT1G60680	NAD(P)-linked oxidoreductase superfamily protein	1.19e-114
	reCj24811	AT3G49260	IQ-domain 21(iqd21)	1.79e-10
	reCj24909	AT5G54160	O-methyltransferase 1(OMT1)	3.16e-82
	reCj24944	AT2G21280	NAD(P)-binding Rossmann-fold superfamily protein(SULA)	1.22e-159
	reCj24956	AT1G11915	wall-associated receptor kinase galacturonan-binding protein	7.96e-84
	reCj24975	AT2G45660	AGAMOUS-like 20(AGL20)	2.03e-54
	reCj24979	AT5G47520	RAB GTPase homolog A5A(RABA5a)	1.29e-102
	reCj25028	AT2G39050	hydroxyproline-rich glycoprotein family protein(EULS3)	9.92e-38
	reCj25039	AT1G76690	12-oxophytodienoate reductase 2(OPR2)	0
	reCj25060	AT1G31460	vitellogenin-2 protein	0.00100654
	reCj25069	AT5G45760	Transducin/WD40 repeat-like superfamily protein	5.31e-107
	reCj25070	AT2G23810	tetraspanin8(TET8)	8.6e-91
	reCj25094	AT5G23350	GRAM domain protein/ABA-responsive-like protein	7.35864
	reCj25111	AT4G32830	ataurora1(AUR1)	7.82e-177
	reCj25117	AT1G56310	Polynucleotidyl transferase, ribonuclease H-like superfamily protein	2.15e-47
	reCj25123	AT3G53960	Major facilitator superfamily protein	1.93e-115
	reCj25124	AT3G25950	TRAM, LAG1 and CLN8 (TLC) lipid-sensing domain containing protein	9.44e-44
	reCj25140	AT4G38690	PLC-like phosphodiesterases superfamily protein	3.23e-138
	reCj25168	AT4G34880	Amidase family protein	3.99e-79
	reCj25257	AT1G27180	disease resistance protein (TIR-NBS-LRR class)	1.29e-05
	reCj25269	AT3G54400	Eukaryotic aspartyl protease family protein	6.48e-70
	reCj25287	AT1G73440	calmodulin-like protein	3.81e-22
	reCj25303	AT3G05600	alpha/beta-Hydrolases superfamily protein	4.56e-27
	reCj25307	AT3G02920	Replication protein A, subunit RPA32(RPA32B)	4.96e-59
	reCj25364	AT5G50260	Cysteine proteinases superfamily protein(CEP1)	3.21e-131
	reCj25371	AT3G53620	pyrophosphorylase 4(PPa4)	1.53e-120
	reCj25391	AT1G44760	Adenine nucleotide alpha hydrolases-like superfamily protein	2.83e-39
	reCj25411	AT3G01516	transmembrane protein	0.0144926
	reCj25469	AT1G05260	Peroxidase superfamily protein(RCI3)	1e-141
	reCj25500	AT1G27170	transmembrane receptors / ATP binding protein	1.07e-18
	reCj25506	AT1G69550	disease resistance protein (TIR-NBS-LRR class)	4.8e-05
	reCj25529	AT1G32100	pinoresinol reductase 1(PRR1)	9.12e-110
	reCj25565	AT3G27460	SGF29 tudor-like domain-containing protein(SGF29a)	6.48e-74
	reCj25580	AT3G51280	Tetratricopeptide repeat (TPR)-like superfamily protein	1.2e-97
	reCj25610	AT1G28360	ERF domain protein 12(ERF12)	1.65e-22
	reCj25649	AT4G23400	plasma membrane intrinsic protein 1;5(PIP1;5)	1.15e-172
	reCj25657	AT1G29160	Dof-type zinc finger DNA-binding family protein	0.629795
	reCj25664	AT1G18180	3-oxo-5-alpha-steroid 4-dehydrogenase (DUF1295)	8.58e-113
	reCj25679	AT4G24175	kinesin-like protein	2.7e-53
	reCj25696	AT1G43670	Inositol monophosphatase family protein(FBP)	0
	reCj25714	AT1G34770	melanoma-associated antigen G1-like protein	5.09e-86
	reCj25734	AT1G23390	Kelch repeat-containing F-box family protein	4.98e-27
	reCj25744	AT5G20110	Dynein light chain type 1 family protein	1.74e-33
	reCj25766	AT2G32510	mitogen-activated protein kinase kinase kinase 17(MAPKKK17)	2.43358
	reCj25872	AT3G53850	Uncharacterized protein family (UPF0497)	5.49e-56
	reCj26040	AT5G62420	NAD(P)-linked oxidoreductase superfamily protein	6.65e-108
	reCj26051	AT1G33480	RING/U-box superfamily protein	2.82e-32
	reCj26070	AT1G10380	Putative membrane lipoprotein	6.82e-59
	reCj26079	AT5G64810	WRKY DNA-binding protein 51(WRKY51)	2.45e-29
	reCj26092	AT3G27150	Galactose oxidase/kelch repeat superfamily protein	5.01e-13
	reCj26106	AT3G19370	filament-like protein (DUF869)	0.967951
	reCj26130	AT2G33380	Caleosin-related family protein(RD20)	1.02e-60
	reCj26141	AT4G28190	Developmental regulator, ULTRAPETALA(ULT1)	1.47e-96
	reCj26144	AT1G10200	GATA type zinc finger transcription factor family protein(WLIM1)	1.42e-87
	reCj26150	AT5G03140	Concanavalin A-like lectin protein kinase family protein	8.6e-28
	reCj26215	AT4G20870	fatty acid hydroxylase 2(FAH2)	7.89e-94
	reCj26277	AT1G09610	glucuronoxylan 4-O-methyltransferase-like protein (DUF579)(GXM3)	1.12e-85
	reCj26318	AT3G17950	transmembrane protein	1.74e-12
	reCj26331	AT5G66870	ASYMMETRIC LEAVES 2-like 1(ASL1)	8.32266
	reCj26334	AT1G67940	non-intrinsic ABC protein 3(ABCI17)	8.83e-111
	reCj26347	AT4G23400	plasma membrane intrinsic protein 1;5(PIP1;5)	1.42e-172
	reCj26383	AT1G05850	Chitinase family protein(POM1)	1.42e-104
	reCj26385	AT2G37020	Translin family protein	9.99e-81
	reCj26389	AT5G36930	Disease resistance protein (TIR-NBS-LRR class) family	4.85e-47
	reCj26403	AT2G34930	disease resistance family protein / LRR family protein	1.65e-52
	reCj26443	AT5G16550	voltage-dependent L-type calcium channel subunit	6.96e-33
	reCj26453	AT5G07050	nodulin MtN21 /EamA-like transporter family protein(UMAMIT9)	1.34e-75
	reCj26464	AT5G20610	EEIG1/EHBP1 protein amino-terminal domain protein	2.47e-66
	reCj26578	AT2G40180	phosphatase 2C5(PP2C5)	4.81696
	reCj26582	AT3G22600	Bifunctional inhibitor/lipid-transfer protein/seed storage 2S albumin superfamily protein	1.5e-11
	reCj26585	not available		NA
	reCj26645	AT1G35720	annexin 1(ANNAT1)	1.24e-130
	reCj26662	AT3G56160	Sodium Bile acid symporter family	2.2e-96
	reCj26681	AT5G47710	Calcium-dependent lipid-binding (CaLB domain) family protein	2.7e-49
	reCj26691	AT1G75290	NAD(P)-binding Rossmann-fold superfamily protein	3.13e-131
	reCj26692	AT5G43860	chlorophyllase 2(CLH2)	2.25e-61
	reCj26725	AT2G12646	PLATZ transcription factor family protein	2.58e-71
	reCj26794	AT5G54590	Protein kinase superfamily protein(CRLK1)	1.63e-72
	reCj26836	AT1G76690	12-oxophytodienoate reductase 2(OPR2)	5.24e-173
	reCj26863	AT5G08770	topoisomerase I damage affected-like protein	7.37e-13
	reCj26880	AT5G03170	FASCICLIN-like arabinogalactan-protein 11(FLA11)	3.08e-44
	reCj26930	AT3G49290	ABL interactor-like protein 2(ABIL2)	1.98e-50
	reCj26962	AT1G32100	pinoresinol reductase 1(PRR1)	4.23e-106
	reCj27030	AT5G07050	nodulin MtN21 /EamA-like transporter family protein(UMAMIT9)	2.54e-129
	reCj27097	AT1G26650	Son of sevenless protein	4.04e-40
	reCj27107	AT4G02340	alpha/beta-Hydrolases superfamily protein	1.66e-125
	reCj27205	AT4G30993	Calcineurin-like metallo-phosphoesterase superfamily protein	7.62e-25
	reCj27235	AT3G08490	delta-latroinsectotoxin-Lt1a protein	1.25e-34
	reCj27271	AT1G68290	endonuclease 2(ENDO2)	1.92e-115
	reCj27279	AT1G11880	transferases, transferring hexosyl groups	6.42e-70
	reCj27301	AT1G31220	Formyl transferase	1.31e-99
	reCj27356	AT2G19130	S-locus lectin protein kinase family protein	5.07e-87
	reCj27435	AT4G23400	plasma membrane intrinsic protein 1;5(PIP1;5)	9.55e-174
	reCj27524	AT4G20260	plasma-membrane associated cation-binding protein 1(PCAP1)	1.61e-22
	reCj27574	AT3G61900	SAUR-like auxin-responsive protein family	1.63e-25
	reCj27606	AT4G00905	NC domain-containing protein-like protein	1.46e-97
	reCj27625	AT4G21970	senescence regulator (Protein of unknown function, DUF584)	4.91e-27
	reCj27678	AT4G13690	RNA-binding protein	5.87e-15
	reCj27684	AT2G43130	P-loop containing nucleoside triphosphate hydrolases superfamily protein(ARA4)	2.04e-111
	reCj27774	AT5G57300	S-adenosyl-L-methionine-dependent methyltransferases superfamily protein	4.74e-149
	reCj27839	AT4G10260	pfkB-like carbohydrate kinase family protein	4.52e-129
	reCj27862	AT3G05910	Pectinacetylesterase family protein	1.07e-144
	reCj27878	AT3G60720	plasmodesmata-located protein 8(PDLP8)	2.21e-37
	reCj27900	AT1G17350	NADH:ubiquinone oxidoreductase intermediate-associated protein 30	1.93e-108
	reCj27907	AT3G62040	Haloacid dehalogenase-like hydrolase (HAD) superfamily protein	1.05e-73
	reCj27939	not available		NA
	reCj27958	AT3G48540	Cytidine/deoxycytidylate deaminase family protein	4.5e-100
	reCj27981	AT5G16080	carboxyesterase 17(CXE17)	1.57e-52
	reCj28009	AT4G17615	calcineurin B-like protein 1(CBL1)	5.31e-101
	reCj28089	AT5G62930	SGNH hydrolase-type esterase superfamily protein	1.4e-100
	reCj28092	AT2G23810	tetraspanin8(TET8)	2.53e-96
	reCj28115	AT5G25910	receptor like protein 52(RLP52)	4.79e-51
	reCj28128	AT4G12830	alpha/beta-Hydrolases superfamily protein	1.32e-155
	reCj28214	AT5G46090	transmembrane protein, putative (DUF679)	1.93e-55
	reCj28289	AT4G34290	SWIB/MDM2 domain superfamily protein	2.23e-30
	reCj28333	AT2G41710	Integrase-type DNA-binding superfamily protein	1.04e-24
	reCj28335	AT3G21340	Leucine-rich repeat protein kinase family protein	0.50039
	reCj28368	AT2G21100	Disease resistance-responsive (dirigent-like protein) family protein	2.21e-43
	reCj28373	AT4G00880	SAUR-like auxin-responsive protein family	3.87e-29
	reCj28484	AT5G06160	splicing factor-like protein(ATO)	0.133775
	reCj28556	AT5G66410	thioredoxin domain PLP3B-like protein(PLP3b)	3.21e-86
	reCj28576	AT2G23970	Class I glutamine amidotransferase-like superfamily protein	2.65e-74
	reCj28596	AT4G34050	S-adenosyl-L-methionine-dependent methyltransferases superfamily protein(CCoAOMT1)	1.67e-11
	reCj28645	AT1G01490	Heavy metal transport/detoxification superfamily protein	1.2e-09
	reCj28651	AT3G07880	Immunoglobulin E-set superfamily protein(SCN1)	3.38e-65
	reCj28736	AT5G17210	transmembrane protein, putative (DUF1218)	3.93e-16
	reCj28744	AT5G47530	Auxin-responsive family protein	4.27e-82
	reCj28762	AT1G11050	Protein kinase superfamily protein	1.27e-103
	reCj28852	AT1G17615	Disease resistance protein (TIR-NBS class)	4.33e-38
	reCj28927	AT1G80860	phospholipid N-methyltransferase(PLMT)	2.02e-60
	reCj28931	AT1G35720	annexin 1(ANNAT1)	6.72e-125
	reCj28974	not available		NA
	reCj28979	AT4G21780	hypothetical protein	0.458705
	reCj29053	not available		NA
	reCj29072	AT5G13770	Pentatricopeptide repeat (PPR-like) superfamily protein	5.87046
	reCj29177	AT1G22050	membrane-anchored ubiquitin-fold protein 6 precursor(MUB6)	2.93e-34
	reCj29201	AT5G13870	xyloglucan endotransglucosylase/hydrolase 5(XTH5)	6.37e-104
	reCj29243	AT5G43860	chlorophyllase 2(CLH2)	1.15e-83
	reCj29273	AT4G35450	ankyrin repeat-containing protein 2(AKR2)	5.82e-65
	reCj29288	AT5G48720	x-ray induced transcript 1(XRI1)	1.65e-26
	reCj29295	AT5G22880	histone B2(HTB2)	3.07e-47
	reCj29311	AT1G65690	Late embryogenesis abundant (LEA) hydroxyproline-rich glycoprotein family	5.31e-36
	reCj29366	AT1G02180	ferredoxin-like protein	3.88e-43
	reCj29370	AT5G53190	Nodulin MtN3 family protein(SWEET3)	9.77e-74
	reCj29375	AT1G32100	pinoresinol reductase 1(PRR1)	1.19e-119
	reCj29410	AT1G35180	TRAM, LAG1 and CLN8 (TLC) lipid-sensing domain containing protein	2.12e-68
	reCj29570	AT5G03170	FASCICLIN-like arabinogalactan-protein 11(FLA11)	6.84e-44
	reCj29578	AT2G38070	LOW protein: UPF0503-like protein, putative (DUF740)	2.86354
	reCj29716	AT3G22942	G-protein gamma subunit 2(AGG2)	0.000376401
	reCj29717	AT5G01930	Glycosyl hydrolase superfamily protein(MAN6)	5.43e-155
	reCj29743	AT1G07370	proliferating cellular nuclear antigen 1(PCNA1)	2.13e-174
	reCj29773	AT4G15790	uveal autoantigen with coiled-coil/ankyrin	2.3e-24
	reCj29789	AT3G51680	NAD(P)-binding Rossmann-fold superfamily protein(SDR2)	3.93e-75
	reCj29870	AT2G27940	RING/U-box superfamily protein	6.77e-08
	reCj29898	AT4G33350	Tic22-like family protein(Tic22-IV)	9.15e-40
	reCj29944	AT2G24390	AIG2-like (avirulence induced gene) family protein	5.59e-51
	reCj30034	AT5G36710	transmembrane protein	5.24e-18
	reCj30069	AT5G52390	PAR1 protein	1.38e-36
	reCj30337	AT4G24730	manganese-dependent ADP-ribose/CDP-alcohol diphosphatase-like protein	1.14e-51
	reCj30419	AT4G28690	hypothetical protein	7.89e-18
	reCj30470	AT1G20310	syringolide-induced protein	0.00408151
	reCj30597	AT1G24620	EF hand calcium-binding protein family	1.9e-41
	reCj30659	AT2G42040	WRC protein	4.72e-12
	reCj30679	AT3G02120	hydroxyproline-rich glycoprotein family protein	1.08e-08
	reCj30719	AT5G60020	laccase 17(LAC17)	1.47e-84
	reCj30812	AT2G42110	hypothetical protein	0.00520053
	reCj30815	AT2G21100	Disease resistance-responsive (dirigent-like protein) family protein	6.03e-34
	reCj30828	AT2G43290	Calcium-binding EF-hand family protein(MSS3)	3.44e-21
	reCj30871	AT5G62865	hypothetical protein	5.08e-05
	reCj30958	AT4G20760	NAD(P)-binding Rossmann-fold superfamily protein	9.61e-111
	reCj30960	AT5G43410	Integrase-type DNA-binding superfamily protein	4.59e-06
	reCj31028	AT5G66440	tRNA-methyltransferase non-catalytic subunit trm6MTase subunit	0.4725
	reCj31042	AT2G28720	Histone superfamily protein	9.99e-56
	reCj31050	AT5G58970	uncoupling protein 2(UCP2)	1.00185
	reCj31053	AT2G41475	Embryo-specific protein 3, (ATS3)	3.9e-48
	reCj31097	AT2G45650	AGAMOUS-like 6(AGL6)	8.94e-33
	reCj31158	AT2G32240	early endosome antigen	2.86e-07
	reCj31213	AT5G59340	WUSCHEL related homeobox 2(WOX2)	0.00620654
	reCj31231	AT5G25910	receptor like protein 52(RLP52)	2.7e-35
	reCj31281	AT1G31335	transmembrane protein	0.000182853
	reCj31294	AT3G48195	Phox (PX) domain-containing protein	4.16234
	reCj31307	AT5G65360	Histone superfamily protein	9.72e-92
	reCj31411	AT5G56680	Class II aminoacyl-tRNA and biotin synthetases superfamily protein(SYNC1)	1.88962
	reCj31475	AT3G56660	basic region/leucine zipper motif protein 49(BZIP49)	3.86077
	reCj31486	not available		NA
	reCj31542	AT4G23210	cysteine-rich RLK (RECEPTOR-like protein kinase) 13(CRK13)	7.75182
	reCj31604	AT3G03280	hypothetical protein	4e-19
	reCj31662	AT1G61667	serine protease, putative (Protein of unknown function, DUF538)	5.07e-14
	reCj31732	AT1G61105	Toll-Interleukin-Resistance (TIR) domain family protein	3.33e-07
	reCj31752	not available		NA
	reCj31986	AT4G14370	Disease resistance protein (TIR-NBS-LRR class) family	0.110968
	reCj32035	AT2G27970	CDK-subunit 2(CKS2)	2.93e-44
	reCj32038	AT5G65360	Histone superfamily protein	4.74e-78
	reCj32084	AT1G58190	receptor like protein 9(RLP9)	5.00051
	reCj32132	AT1G01490	Heavy metal transport/detoxification superfamily protein	1.84e-12
	reCj32157	AT1G63220	Calcium-dependent lipid-binding (CaLB domain) family protein	9.62e-41
	reCj32200	not available		NA
	reCj32203	AT3G11080	receptor like protein 35(RLP35)	3.19e-21
	reCj32220	AT5G59970	Histone superfamily protein	3.71e-50
	reCj32226	AT2G35620	Leucine-rich repeat protein kinase family protein(FEI2)	1e-77
	reCj32270	not available		NA
	reCj32317	AT5G54570	beta glucosidase 41(BGLU41)	3.39e-116
	reCj32341	AT5G04720	ADR1-like 2(ADR1-L2)	5.94e-16
	reCj32361	AT5G63420	RNA-metabolising metallo-beta-lactamase family protein(emb2746)	4.67e-24
	reCj32365	AT1G31335	transmembrane protein	1.59e-08
	reCj32373	not available		NA
	reCj32582	AT3G51440	Calcium-dependent phosphotriesterase superfamily protein	2.06e-32
	reCj32586	not available		NA
	reCj32920	AT3G09032	josephin-like protein	3.26933
	reCj33025	AT4G21060	Galactosyltransferase family protein	0.28888
	reCj33037	AT2G37870	Bifunctional inhibitor/lipid-transfer protein/seed storage 2S albumin superfamily protein	1.37e-27
	reCj33134	AT2G01300	mediator of RNA polymerase II transcription subunit	4.46e-28
	reCj33348	AT4G13345	Serinc-domain containing serine and sphingolipid biosynthesis protein(MEE55)	6.08e-47
	reCj33370	AT2G41705	camphor resistance CrcB family protein	6.18e-27
	reCj33382	AT1G07473	hypothetical protein	4.60713
	reCj33446	AT5G59670	Leucine-rich repeat protein kinase family protein	2.49434
	reCj33468	AT1G80260	Spc97 / Spc98 family of spindle pole body (SBP) component(emb1427)	2.71145
	reCj33604	AT4G08267	hAT transposon superfamily protein	8.36296
	reCj33666	not available		NA
	reCj33736	AT1G76680	12-oxophytodienoate reductase 1(OPR1)	0.000349098
	reCj33946	AT5G49320	transmembrane protein, putative (DUF1218)	7.85e-13
	reCj34042	AT2G28110	Exostosin family protein(FRA8)	8.23034
	reCj34186	AT5G43150	elongation factor	0.0508252
	reCj34205	not available		NA
	reCj34313	AT1G18490	2-aminoethanethiol dioxygenase, putative (DUF1637)	1.06844
B3	reCj00027	AT4G27250	NAD(P)-binding Rossmann-fold superfamily protein	1.36e-36
	reCj00031	AT5G53030	hypothetical protein	0.00879931
	reCj00042	AT3G61780	embryo defective 1703(emb1703)	4.81e-08
	reCj00056	AT1G72860	Disease resistance protein (TIR-NBS-LRR class) family	1.02e-24
	reCj00061	AT1G72890	Disease resistance protein (TIR-NBS class)	1.46e-21
	reCj00379	AT1G31500	DNAse I-like superfamily protein	0.110945
	reCj00380	AT1G63880	Disease resistance protein (TIR-NBS-LRR class) family	1.1e-05
	reCj01245	AT3G09140	hypothetical protein (DUF674)	4.89e-12
	reCj01365	AT1G24450	Ribonuclease III family protein(NFD2)	4.65e-19
	reCj04990	AT1G07130	Nucleic acid-binding, OB-fold-like protein(STN1)	3.16e-38
	reCj05970	AT5G52660	Homeodomain-like superfamily protein	4.08e-77
	reCj06318	AT1G23550	similar to RCD one 2(SRO2)	3.94e-48
	reCj06457	AT3G62330	Zinc knuckle (CCHC-type) family protein	1.52e-58
	reCj06721	AT2G36630	Sulfite exporter TauE/SafE family protein	0.160089
	reCj06799	AT1G24020	MLP-like protein 423(MLP423)	1.88e-09
	reCj08234	AT3G52140	tetratricopeptide repeat (TPR)-containing protein(NOXY38)	0
	reCj08315	AT2G32540	cellulose synthase-like B4(CSLB04)	3.32e-160
	reCj08427	AT3G50950	HOPZ-ACTIVATED RESISTANCE 1(ZAR1)	3.52e-59
	reCj08428	AT3G50950	HOPZ-ACTIVATED RESISTANCE 1(ZAR1)	2.23e-58
	reCj08482	AT2G20780	Major facilitator superfamily protein	4.67e-153
	reCj08498	AT4G02410	Concanavalin A-like lectin protein kinase family protein	1.25e-178
	reCj08500	AT4G02420	Concanavalin A-like lectin protein kinase family protein	0
	reCj08623	AT4G38660	Pathogenesis-related thaumatin superfamily protein	3.55e-75
	reCj08920	AT5G49690	UDP-Glycosyltransferase superfamily protein	1.77e-78
	reCj09007	AT1G01040	dicer-like 1(DCL1)	3.80241
	reCj09076	AT1G67080	abscisic acid (aba)-deficient 4(ABA4)	6.75e-66
	reCj09168	AT5G42950	GYF domain-containing protein	4.2661
	reCj09406	AT4G32250	Protein kinase superfamily protein	0
	reCj09633	AT3G44670	Disease resistance protein (TIR-NBS-LRR class) family	1.58e-15
	reCj09667	AT2G34470	urease accessory protein G(UREG)	3.36e-138
	reCj09668	AT2G34470	urease accessory protein G(UREG)	1.18e-86
	reCj09777	AT4G14930	Survival protein SurE-like phosphatase/nucleotidase	0.390415
	reCj10149	AT5G67570	Tetratricopeptide repeat (TPR)-like superfamily protein(DG1)	5.02e-164
	reCj10172	AT1G75710	C2H2-like zinc finger protein	7.7e-91
	reCj10465	AT3G47570	Leucine-rich repeat protein kinase family protein	3.64e-89
	reCj10474	AT5G05550	sequence-specific DNA binding transcription factor	3.36e-46
	reCj10604	AT4G04880	adenosine/AMP deaminase family protein	1.66e-119
	reCj10652	AT5G52200	phosphoprotein phosphatase inhibitor(I-2)	4.71e-14
	reCj10792	AT1G09770	cell division cycle 5(CDC5)	0
	reCj10862	AT1G28440	HAESA-like 1(HSL1)	0
	reCj10950	AT2G39580	zinc finger C3H1 domain protein	1.48e-92
	reCj11019	AT5G22010	replication factor C1(RFC1)	0
	reCj11030	AT5G65700	Leucine-rich receptor-like protein kinase family protein(BAM1)	0
	reCj11077	AT2G23140	RING/U-box superfamily protein with ARM repeat domain-containing protein(PUB4)	0
	reCj11158	AT1G59870	ABC-2 and Plant PDR ABC-type transporter family protein(PEN3)	0
	reCj11184	AT1G69550	disease resistance protein (TIR-NBS-LRR class)	1.19e-56
	reCj11216	AT1G07350	RNA-binding (RRM/RBD/RNP motifs) family protein(SR45a)	2.78e-07
	reCj11271	AT3G62470	Pentatricopeptide repeat (PPR) superfamily protein	7.24e-172
	reCj11314	AT4G29060	elongation factor Ts family protein(emb2726)	0
	reCj11342	AT1G54130	RELA/SPOT homolog 3(RSH3)	3.05e-41
	reCj11412	AT3G25230	rotamase FKBP 1(ROF1)	1.94e-172
	reCj11430	AT2G38820	DNA-directed RNA polymerase subunit beta-beta protein, putative (DUF506)	8.61e-71
	reCj11458	AT4G14500	Polyketide cyclase/dehydrase and lipid transport superfamily protein	1.24e-138
	reCj11506	AT1G67440	Minichromosome maintenance (MCM2/3/5) family protein(emb1688)	8.99e-124
	reCj11651	AT1G56310	Polynucleotidyl transferase, ribonuclease H-like superfamily protein	1.09e-107
	reCj11729	AT4G39640	gamma-glutamyl transpeptidase 1(GGT1)	0
	reCj11744	AT5G44750	DNA-directed DNA polymerase(REV1)	0
	reCj11752	AT3G50950	HOPZ-ACTIVATED RESISTANCE 1(ZAR1)	3.43e-52
	reCj11790	AT1G70630	Nucleotide-diphospho-sugar transferase family protein	0
	reCj11917	AT1G13900	Purple acid phosphatases superfamily protein(PAP2)	0
	reCj11971	AT3G12940	2-oxoglutarate (2OG) and Fe(II)-dependent oxygenase superfamily protein	1.05e-177
	reCj12008	AT3G26744	basic helix-loop-helix (bHLH) DNA-binding superfamily protein(ICE1)	1.37e-81
	reCj12060	AT2G22910	N-acetyl-l-glutamate synthase 1(NAGS1)	0
	reCj12061	AT2G22910	N-acetyl-l-glutamate synthase 1(NAGS1)	1.66e-149
	reCj12111	AT5G55550	RNA-binding (RRM/RBD/RNP motifs) family protein	3.07e-83
	reCj12148	AT1G62660	Glycosyl hydrolases family 32 protein	0
	reCj12212	AT1G15030	hypothetical protein (DUF789)	4.07e-82
	reCj12260	AT1G22460	O-fucosyltransferase family protein	0
	reCj12261	AT1G22460	O-fucosyltransferase family protein	8.86e-159
	reCj12424	AT2G38120	Transmembrane amino acid transporter family protein(AUX1)	0
	reCj12514	not available		NA
	reCj12582	AT3G49000	RNA polymerase III subunit RPC82 family protein	3.12e-93
	reCj12810	AT2G22240	myo-inositol-1-phosphate synthase 2(MIPS2)	0
	reCj12811	AT2G22240	myo-inositol-1-phosphate synthase 2(MIPS2)	2.73e-176
	reCj12982	AT1G06290	acyl-CoA oxidase 3(ACX3)	0
	reCj13086	AT1G63870	Disease resistance protein (TIR-NBS-LRR class) family	1.05e-21
	reCj13087	AT1G34065	S-adenosylmethionine carrier 2(SAMC2)	3.66519
	reCj13115	AT3G50950	HOPZ-ACTIVATED RESISTANCE 1(ZAR1)	6.09e-50
	reCj13195	AT3G05430	Tudor/PWWP/MBT superfamily protein	3.96e-06
	reCj13211	AT3G17390	S-adenosylmethionine synthetase family protein(MTO3)	0
	reCj13238	AT1G69550	disease resistance protein (TIR-NBS-LRR class)	2.06e-60
	reCj13244	AT2G33310	auxin-induced protein 13(IAA13)	1.98e-50
	reCj13271	AT4G39330	cinnamyl alcohol dehydrogenase 9(CAD9)	4.73e-131
	reCj13336	AT1G66920	Protein kinase superfamily protein	1e-89
	reCj13417	AT4G01590	DNA-directed RNA polymerase III subunit	8.43e-10
	reCj13484	AT3G52210	S-adenosyl-L-methionine-dependent methyltransferases superfamily protein	6.28e-84
	reCj13552	AT3G19990	E3 ubiquitin-protein ligase	5.23e-143
	reCj13553	AT3G19990	E3 ubiquitin-protein ligase	1.64e-144
	reCj13678	AT5G20510	alfin-like 5(AL5)	6.96e-101
	reCj13704	AT4G02730	Transducin/WD40 repeat-like superfamily protein(WDR5b)	4.14e-143
	reCj13770	AT5G45340	cytochrome P450, family 707, subfamily A, polypeptide 3(CYP707A3)	2.81e-80
	reCj13834	AT3G28760	3-dehydroquinate synthase	4.88e-145
	reCj13882	AT4G10780	LRR and NB-ARC domains-containing disease resistance protein	1.84e-39
	reCj13948	AT5G36110	cytochrome P450, family 716, subfamily A, polypeptide 1(CYP716A1)	8.59e-91
	reCj14004	AT3G01516	transmembrane protein	1.03e-06
	reCj14021	AT3G06060	NAD(P)-binding Rossmann-fold superfamily protein(TSC10A)	6.23e-111
	reCj14028	AT1G34300	lectin protein kinase family protein	4.34e-99
	reCj14236	AT4G17740	Peptidase S41 family protein	0
	reCj14252	AT5G17520	root cap 1 (RCP1)(RCP1)	8.46e-69
	reCj14298	AT4G33360	NAD(P)-binding Rossmann-fold superfamily protein(FLDH)	4.24e-168
	reCj14316	AT5G19140	aluminum induced protein with YGL and LRDR motifs(AILP1)	5.33e-56
	reCj14319	AT5G58490	NAD(P)-binding Rossmann-fold superfamily protein	1.67e-13
	reCj14328	AT1G08490	chloroplastic NIFS-like cysteine desulfurase(CPNIFS)	4.28e-25
	reCj14352	AT1G30500	nuclear factor Y, subunit A7(NF-YA7)	1.19e-44
	reCj14456	AT3G21420	2-oxoglutarate (2OG) and Fe(II)-dependent oxygenase superfamily protein(LBO1)	2.46e-99
	reCj14462	AT1G55190	PRA1 (Prenylated rab acceptor) family protein(PRA7)	1.14e-41
	reCj14557	AT2G24600	Ankyrin repeat family protein	2.04574
	reCj14558	AT2G26540	uroporphyrinogen-III synthase family protein(HEMD)	2.05e-88
	reCj14566	AT1G22160	senescence-associated family protein (DUF581)	1.83e-16
	reCj14623	AT3G22060	Receptor-like protein kinase-related family protein	4.97e-34
	reCj14628	AT5G47470	Nodulin MtN21 /EamA-like transporter family protein(UMAMIT7)	5.51e-67
	reCj14646	AT5G49555	FAD/NAD(P)-binding oxidoreductase family protein	1.1e-158
	reCj14819	AT1G78810	hypothetical protein	2.28e-11
	reCj14854	AT2G38270	CAX-interacting protein 2(CXIP2)	2.65e-109
	reCj14855	AT2G38270	CAX-interacting protein 2(CXIP2)	1.57e-73
	reCj14898	AT2G39670	Radical SAM superfamily protein	1.15e-177
	reCj14932	AT3G50950	HOPZ-ACTIVATED RESISTANCE 1(ZAR1)	1.64e-27
	reCj15065	AT3G51420	strictosidine synthase-like 4(SSL4)	4.99e-55
	reCj15082	not available		NA
	reCj15089	AT5G37550	hypothetical protein	0.00129564
	reCj15140	AT1G79870	D-isomer specific 2-hydroxyacid dehydrogenase family protein	5.98e-121
	reCj15197	AT1G11760	mediator of RNA polymerase II transcription subunit-like protein(MED32)	1.09e-43
	reCj15230	AT1G09900	Pentatricopeptide repeat (PPR-like) superfamily protein	1.41e-21
	reCj15325	AT3G61620	3'-5'-exoribonuclease family protein(RRP41)	5.01e-129
	reCj15394	AT2G43610	Chitinase family protein	3.4e-80
	reCj15470	AT4G32770	tocopherol cyclase, chloroplast / vitamin E deficient 1 (VTE1) / sucrose export defective 1 (SXD1)(VTE1)	1.49e-104
	reCj15510	AT3G05370	receptor like protein 31(RLP31)	2.11e-08
	reCj15634	AT4G27250	NAD(P)-binding Rossmann-fold superfamily protein	1.7e-99
	reCj15703	AT3G21360	2-oxoglutarate (2OG) and Fe(II)-dependent oxygenase superfamily protein	2.43e-59
	reCj15830	not available		NA
	reCj15831	not available		NA
	reCj15942	AT2G39000	Acyl-CoA N-acyltransferases (NAT) superfamily protein	2.89e-57
	reCj15955	AT1G09510	NAD(P)-binding Rossmann-fold superfamily protein	6.62e-57
	reCj15992	AT4G01130	GDSL-like Lipase/Acylhydrolase superfamily protein	6.68e-41
	reCj16034	AT2G16385	aspartate carbamoyltransferase	0.145426
	reCj16230	AT4G27310	B-box type zinc finger family protein(BBX28)	1.42e-13
	reCj16327	AT4G19190	zinc knuckle (CCHC-type) family protein	0.255284
	reCj16328	AT2G38140	plastid-specific ribosomal protein 4(PSRP4)	0.140713
	reCj16331	AT3G06950	Pseudouridine synthase family protein	5.72e-47
	reCj16662	AT1G17750	PEP1 receptor 2(PEPR2)	2.53e-68
	reCj16710	AT3G52420	outer envelope membrane protein 7(OEP7)	0.274461
	reCj16894	AT1G24148	hypothetical protein	0.107241
	reCj16988	AT4G22970	separase(ESP)	1.65e-62
	reCj17124	AT3G22810	auxin canalization protein (DUF828)	1.2799
	reCj17174	not available		NA
	reCj17421	AT1G26270	Phosphatidylinositol 3- and 4-kinase family protein	5.90896
	reCj17643	AT4G12020	protein kinase family protein(WRKY19)	0.000793921
	reCj17683	AT5G22090	FAF-like protein (DUF3049)	5.89e-11
	reCj17698	AT3G60400	Mitochondrial transcription termination factor family protein(SHOT1)	1e-16
	reCj17714	AT1G05830	trithorax-like protein 2(ATX2)	9.49e-46
	reCj17746	AT2G03140	alpha/beta-Hydrolases superfamily protein	0
	reCj17791	AT3G16620	translocon outer complex protein 120(TOC120)	0
	reCj17824	AT3G50380	vacuolar protein sorting-associated protein, putative (DUF1162)	0
	reCj17836	AT1G76630	Tetratricopeptide repeat (TPR)-like superfamily protein	0
	reCj17856	AT4G39680	SAP domain-containing protein	3.63e-34
	reCj17861	AT2G32910	DCD (Development and Cell Death) domain protein	4.9e-31
	reCj17882	AT5G24740	vacuolar protein sorting-associated protein, putative (DUF1162)	0
	reCj17897	AT3G21250	multidrug resistance-associated protein 6(ABCC8)	0
	reCj17901	AT3G25840	Protein kinase superfamily protein	0
	reCj17916	AT2G33360	cadherin EGF LAG seven-pass G-type receptor, putative (DUF3527)	1.02e-23
	reCj17921	AT1G09770	cell division cycle 5(CDC5)	0
	reCj17922	AT2G01830	CHASE domain containing histidine kinase protein(WOL)	0
	reCj17948	AT3G28880	serine/threonine-protein phosphatase 6 regulatory ankyrin repeat subunit	3.67e-17
	reCj17954	AT2G39950	flocculation protein	4.52e-85
	reCj17996	AT5G48250	B-box type zinc finger protein with CCT domain-containing protein(BBX8)	2.46e-36
	reCj18049	AT1G17110	ubiquitin-specific protease 15(UBP15)	1.51e-146
	reCj18065	AT3G52490	Double Clp-N motif-containing P-loop nucleoside triphosphate hydrolases superfamily protein	3.67e-119
	reCj18080	AT3G04340	FtsH extracellular protease family(emb2458)	0
	reCj18086	AT3G42670	chromatin remodeling 38(CHR38)	2.5e-138
	reCj18089	AT1G11720	starch synthase 3(SS3)	0
	reCj18095	AT5G61480	Leucine-rich repeat protein kinase family protein(PXY)	0
	reCj18110	AT1G28440	HAESA-like 1(HSL1)	0
	reCj18142	AT5G35750	histidine kinase 2(HK2)	0
	reCj18155	AT1G15690	Inorganic H pyrophosphatase family protein(AVP1)	0
	reCj18184	AT5G01110	Tetratricopeptide repeat (TPR)-like superfamily protein	1.58e-78
	reCj18193	AT1G27170	transmembrane receptors / ATP binding protein	7.63e-82
	reCj18205	AT2G45620	Nucleotidyltransferase family protein	7.03e-153
	reCj18222	AT3G18390	CRS1 / YhbY (CRM) domain-containing protein(EMB1865)	0
	reCj18232	AT4G32160	Phox (PX) domain-containing protein	1.59e-148
	reCj18253	AT1G21640	NAD kinase 2(NADK2)	0
	reCj18264	AT5G08470	peroxisome 1(PEX1)	0
	reCj18270	AT3G52240	transcriptional regulator ATRX	3.86e-12
	reCj18272	AT5G56210	WPP domain interacting protein 2(WIP2)	0.00644321
	reCj18273	AT2G01440	DEAD/DEAH box RNA helicase family protein	0
	reCj18300	AT3G06010	SNF2/Brahma-type chromatin-remodeling protein CHR12(ATCHR12)	0
	reCj18326	AT5G24280	gamma-irradiation and mitomycin c induced 1(GMI1)	2.67e-173
	reCj18335	AT5G13950	nuclear factor kappa-B-binding protein	3.27e-46
	reCj18338	AT1G45160	Protein kinase superfamily protein	0
	reCj18357	AT1G63440	heavy metal atpase 5(HMA5)	0
	reCj18366	AT5G58870	FTSH protease 9(ftsh9)	0
	reCj18368	AT2G37630	myb-like HTH transcriptional regulator family protein(AS1)	2.61e-57
	reCj18385	AT4G37250	Leucine-rich repeat protein kinase family protein	1.38e-178
	reCj18393	AT3G23090	TPX2 (targeting protein for Xklp2) protein family	8.29e-31
	reCj18399	AT3G23640	heteroglycan glucosidase 1(HGL1)	0
	reCj18420	AT1G27850	RUN/FYVE domain protein	4.87e-10
	reCj18432	AT3G51290	pyridoxal-phosphate-dependent serine hydroxymethyltransferase, putative (DUF632)	1.35e-102
	reCj18447	AT2G01950	BRI1-like 2(BRL2)	0
	reCj18460	AT5G49030	tRNA synthetase class I (I, L, M and V) family protein(OVA2)	0
	reCj18464	AT5G11350	DNAse I-like superfamily protein	1.14e-99
	reCj18470	AT3G01180	starch synthase 2(SS2)	0
	reCj18477	AT1G12930	ARM repeat superfamily protein	0
	reCj18482	AT4G02040	hypothetical protein	0.00223447
	reCj18498	AT3G06510	Glycosyl hydrolase superfamily protein(SFR2)	2.16e-158
	reCj18499	AT5G63420	RNA-metabolising metallo-beta-lactamase family protein(emb2746)	0
	reCj18503	AT1G52900	Toll-Interleukin-Resistance (TIR) domain family protein	0.0171295
	reCj18516	AT2G23380	SET domain-containing protein(CLF)	0
	reCj18519	AT1G05200	glutamate receptor 3.4(GLR3.4)	0
	reCj18524	AT2G28250	Protein kinase superfamily protein(NCRK)	2.8e-113
	reCj18529	AT3G55550	Concanavalin A-like lectin protein kinase family protein	7.05e-77
	reCj18566	AT3G13290	varicose-like protein(VCR)	4.58e-41
	reCj18568	AT5G61480	Leucine-rich repeat protein kinase family protein(PXY)	0
	reCj18600	not available		NA
	reCj18608	AT2G28470	beta-galactosidase 8(BGAL8)	0
	reCj18610	AT4G33210	F-box family protein(SLOMO)	0
	reCj18612	AT3G61590	Galactose oxidase/kelch repeat superfamily protein(HWS)	9.62e-31
	reCj18613	AT5G04810	pentatricopeptide (PPR) repeat-containing protein	0
	reCj18619	AT1G28440	HAESA-like 1(HSL1)	0
	reCj18629	AT3G03710	polyribonucleotide nucleotidyltransferase(RIF10)	0
	reCj18633	AT3G62240	RING/U-box superfamily protein	1.1e-128
	reCj18662	AT5G43810	Stabilizer of iron transporter SufD / Polynucleotidyl transferase(AGO10)	0
	reCj18677	AT4G21060	Galactosyltransferase family protein	0
	reCj18684	AT5G42620	metalloendopeptidase / zinc ion binding protein	0
	reCj18690	AT1G27170	transmembrane receptors / ATP binding protein	1.28e-44
	reCj18727	AT1G65070	DNA mismatch repair protein MutS, type 2	3.57e-163
	reCj18762	AT5G12950	proline-tRNA ligase (DUF1680)	0
	reCj18774	AT5G56850	hypothetical protein	4.65e-24
	reCj18781	AT5G35970	P-loop containing nucleoside triphosphate hydrolases superfamily protein	0
	reCj18794	AT2G24370	kinase with adenine nucleotide alpha hydrolases-like domain-containing protein	2.83e-156
	reCj18798	AT5G22800	Alanyl-tRNA synthetase, class IIc(EMB1030)	0
	reCj18804	AT1G28440	HAESA-like 1(HSL1)	0
	reCj18820	AT5G47750	D6 protein kinase like 2(D6PKL2)	0
	reCj18846	AT5G53170	FTSH protease 11(FTSH11)	0
	reCj18866	AT5G55860	weak chloroplast movement under blue light protein (DUF827)	1.96e-66
	reCj18883	AT4G00990	Transcription factor jumonji (jmjC) domain-containing protein	2.78e-176
	reCj18889	AT3G23430	phosphate 1(PHO1)	0
	reCj18916	AT5G06530	ABC-2 type transporter family protein(ABCG22)	0
	reCj18934	AT3G16500	phytochrome-associated protein 1(PAP1)	1.26e-39
	reCj18945	AT1G69550	disease resistance protein (TIR-NBS-LRR class)	5.45e-42
	reCj18948	AT5G04360	limit dextrinase(LDA)	0
	reCj18951	AT4G25120	P-loop containing nucleoside triphosphate hydrolases superfamily protein(SRS2)	1.35e-28
	reCj18953	AT1G80930	MIF4G domain-containing protein / MA3 domain-containing protein	0
	reCj18958	AT5G49580	Chaperone DnaJ-domain superfamily protein	3.46e-95
	reCj18976	AT1G27180	disease resistance protein (TIR-NBS-LRR class)	2.36e-110
	reCj18981	AT3G21480	BRCT domain-containing DNA repair protein	2.23e-72
	reCj18987	AT5G24970	Protein kinase superfamily protein	0
	reCj18988	AT4G37080	ternary complex factor MIP1 leucine-zipper protein (Protein of unknown function, DUF547)	9.84e-127
	reCj19012	AT4G29070	Phospholipase A2 family protein	2.94e-56
	reCj19031	AT4G04350	tRNA synthetase class I (I, L, M and V) family protein(EMB2369)	0
	reCj19067	AT1G62750	Translation elongation factor EFG/EF2 protein(SCO1)	0
	reCj19087	AT1G69550	disease resistance protein (TIR-NBS-LRR class)	3.68e-17
	reCj19110	AT5G63420	RNA-metabolising metallo-beta-lactamase family protein(emb2746)	0
	reCj19133	AT2G24530	transcriptional regulator of RNA polII, SAGA, subunit	2.91e-58
	reCj19134	AT2G28380	dsRNA-binding protein 2(DRB2)	5.59e-27
	reCj19179	AT2G32950	Transducin/WD40 repeat-like superfamily protein(COP1)	0
	reCj19190	AT2G31890	RAP(RAP)	6.82e-165
	reCj19199	AT4G14210	phytoene desaturase 3(PDS3)	0
	reCj19218	not available		NA
	reCj19230	AT2G23760	BEL1-like homeodomain 4(BLH4)	8.48e-71
	reCj19245	AT1G10850	Leucine-rich repeat protein kinase family protein	2.01e-172
	reCj19270	AT4G16110	response regulator 2(RR2)	7.49e-74
	reCj19278	AT5G64840	general control non-repressible 5(ABCF5)	0
	reCj19294	AT4G08920	cryptochrome 1(CRY1)	0
	reCj19301	AT1G07110	fructose-2,6-bisphosphatase(F2KP)	0
	reCj19315	AT1G48310	chromatin remodeling factor18(CHR18)	0
	reCj19324	AT5G42310	Pentatricopeptide repeat (PPR-like) superfamily protein	0
	reCj19334	AT2G45290	Transketolase	0
	reCj19359	AT2G19130	S-locus lectin protein kinase family protein	6.35e-126
	reCj19413	AT2G41720	Tetratricopeptide repeat (TPR)-like superfamily protein(EMB2654)	0
	reCj19420	AT1G19485	Transducin/WD40 repeat-like superfamily protein	0
	reCj19430	AT1G21680	DPP6 N-terminal domain-like protein	0
	reCj19437	AT5G64330	Phototropic-responsive NPH3 family protein(NPH3)	0
	reCj19439	AT3G04220	Disease resistance protein (TIR-NBS-LRR class) family	4.34e-28
	reCj19442	AT2G48060	piezo-type mechanosensitive ion channel component	0
	reCj19450	AT5G02860	Pentatricopeptide repeat (PPR) superfamily protein	0
	reCj19472	AT5G10560	Glycosyl hydrolase family protein	0
	reCj19474	AT1G72820	Mitochondrial substrate carrier family protein	8.81e-134
	reCj19487	AT5G19740	Peptidase M28 family protein	0
	reCj19489	AT1G21450	SCARECROW-like 1(SCL1)	5.34e-145
	reCj19499	AT3G53960	Major facilitator superfamily protein	0
	reCj19521	AT2G01910	Microtubule associated protein (MAP65/ASE1) family protein(ATMAP65-6)	0
	reCj19535	AT2G39930	isoamylase 1(ISA1)	0
	reCj19548	AT3G48500	Nucleic acid-binding, OB-fold-like protein(PDE312)	7.81e-99
	reCj19551	AT2G32240	early endosome antigen	4.32e-06
	reCj19554	AT1G80300	nucleotide transporter 1(NTT1)	0
	reCj19573	AT1G79000	histone acetyltransferase of the CBP family 1(HAC1)	0
	reCj19585	AT3G01370	CRM family member 2(CFM2)	0
	reCj19594	AT1G75200	flavodoxin family protein / radical SAM domain-containing protein	0
	reCj19610	AT3G07040	NB-ARC domain-containing disease resistance protein(RPM1)	1.77e-60
	reCj19635	AT5G44740	Y-family DNA polymerase H(POLH)	1.64e-40
	reCj19644	AT3G14172	GPI-anchored adhesin-like protein	1.29e-06
	reCj19647	AT4G15415	Protein phosphatase 2A regulatory B subunit family protein(ATB' GAMMA)	0
	reCj19662	AT5G18960	FAR1-related sequence 12(FRS12)	0.142134
	reCj19679	AT5G01850	Protein kinase superfamily protein	7.7e-150
	reCj19683	AT5G65490	suppressor-like protein	0
	reCj19687	AT5G39520	hypothetical protein (DUF1997)	0.336006
	reCj19688	AT3G21620	ERD (early-responsive to dehydration stress) family protein	0
	reCj19693	AT5G45650	subtilase family protein	0
	reCj19700	AT5G51340	Tetratricopeptide repeat (TPR)-like superfamily protein	0
	reCj19701	AT1G68400	leucine-rich repeat transmembrane protein kinase family protein	0
	reCj19716	AT5G54250	cyclic nucleotide-gated cation channel 4(CNGC4)	0
	reCj19743	AT3G09100	mRNA capping enzyme family protein	0
	reCj19745	AT1G11290	Pentatricopeptide repeat (PPR) superfamily protein(CRR22)	3.35e-06
	reCj19758	AT4G25450	non-intrinsic ABC protein 8(ABCB28)	0
	reCj19766	AT5G43270	squamosa promoter binding protein-like 2(SPL2)	5.03e-38
	reCj19776	AT5G03450	Transducin/WD40 repeat-like superfamily protein	1.63e-81
	reCj19782	AT2G40350	Integrase-type DNA-binding superfamily protein	2.12e-28
	reCj19784	AT5G62710	Leucine-rich repeat protein kinase family protein	0
	reCj19785	AT4G27240	zinc finger (C2H2 type) family protein	9.43e-134
	reCj19787	AT5G48800	Phototropic-responsive NPH3 family protein	0
	reCj19792	AT4G23180	cysteine-rich RLK (RECEPTOR-like protein kinase) 10(CRK10)	1.26e-143
	reCj19828	AT1G76890	Duplicated homeodomain-like superfamily protein(GT2)	5.27e-52
	reCj19830	AT5G17680	disease resistance protein (TIR-NBS-LRR class)	2.88e-72
	reCj19874	AT5G13250	RING finger protein	1.17e-16
	reCj19895	AT5G58950	Protein kinase superfamily protein	2.17e-141
	reCj19917	AT1G58060	RNA helicase family protein	0.124045
	reCj19926	AT1G27170	transmembrane receptors / ATP binding protein	1.44e-24
	reCj19931	AT1G05410	CDPK adapter, putative (DUF1423)	1.75e-59
	reCj19949	AT5G55950	Nucleotide/sugar transporter family protein	5.46e-142
	reCj19971	AT3G17860	jasmonate-zim-domain protein 3(JAZ3)	6.81e-14
	reCj19975	AT1G34300	lectin protein kinase family protein	1.14e-91
	reCj19988	AT3G24660	transmembrane kinase-like 1(TMKL1)	2.26e-114
	reCj19999	AT4G37190	plasma membrane, autoregulation-binding site, misato segment II, myosin-like, tubulin/FtsZ protein	5.98e-171
	reCj20004	AT5G48130	Phototropic-responsive NPH3 family protein	1.14e-69
	reCj20005	AT1G63520	hypothetical protein (DUF3527)	1.79e-22
	reCj20025	AT5G48770	Disease resistance protein (TIR-NBS-LRR class) family	3.64e-22
	reCj20033	AT2G16090	RING/U-box superfamily protein(ARI2)	0
	reCj20045	AT5G63550	DEK domain-containing chromatin associated protein	1.08e-26
	reCj20059	AT2G19810	CCCH-type zinc finger family protein(OZF1)	5.53e-71
	reCj20063	not available		NA
	reCj20077	AT2G02070	indeterminate(ID)-domain 5(IDD5)	1.89e-107
	reCj20084	AT1G74860	hypothetical protein	7.3e-12
	reCj20101	AT4G32250	Protein kinase superfamily protein	0
	reCj20112	AT1G55860	LOW protein: E3 ubiquitin ligase-like protein(UPL1)	9.87e-57
	reCj20127	AT3G26100	Regulator of chromosome condensation (RCC1) family protein	0
	reCj20131	AT1G18390	Serine/Threonine kinase family catalytic domain protein	4.09e-121
	reCj20135	AT4G39660	alanine:glyoxylate aminotransferase 2(AGT2)	0
	reCj20142	AT1G69060	Chaperone DnaJ-domain superfamily protein	3.18e-25
	reCj20147	AT1G21860	SKU5 similar 7(sks7)	0
	reCj20154	AT5G66631	Tetratricopeptide repeat (TPR)-like superfamily protein	4.8e-141
	reCj20163	AT5G55830	Concanavalin A-like lectin protein kinase family protein	1.44e-98
	reCj20166	AT3G58640	Mitogen activated protein kinase kinase kinase-like protein	0
	reCj20173	AT3G54610	histone acetyltransferase of the GNAT family 1(HAG1)	0
	reCj20179	AT3G61840	auxin response factor, putative (DUF688)	0.0630114
	reCj20187	AT4G08540	DNA-directed RNA polymerase II protein	6.36e-115
	reCj20205	AT3G59750	Concanavalin A-like lectin protein kinase family protein	6.30192
	reCj20209	AT2G15560	Putative endonuclease or glycosyl hydrolase	1.31e-85
	reCj20214	AT4G27220	NB-ARC domain-containing disease resistance protein	5.51e-46
	reCj20223	AT1G04880	HMG (high mobility group) box protein with ARID/BRIGHT DNA-binding domain-containing protein	4.95e-57
	reCj20244	AT3G03550	RING/U-box superfamily protein	6.35e-43
	reCj20265	AT5G64170	dentin sialophosphoprotein-like protein	5.43e-12
	reCj20271	AT1G09700	dsRNA-binding domain-like superfamily protein(HYL1)	8.02e-40
	reCj20278	AT3G01510	like SEX4 1(LSF1)	0
	reCj20280	AT4G36120	filament-like protein (DUF869)	7.86841
	reCj20284	AT5G44680	DNA glycosylase superfamily protein	7.05e-91
	reCj20296	AT4G16745	Exostosin family protein	0
	reCj20308	AT5G46580	pentatricopeptide (PPR) repeat-containing protein	0
	reCj20318	AT5G46330	Leucine-rich receptor-like protein kinase family protein(FLS2)	4.56e-87
	reCj20345	AT4G38220	Peptidase M20/M25/M40 family protein(AQI)	0
	reCj20346	AT2G41820	Leucine-rich repeat protein kinase family protein	0
	reCj20350	AT2G26850	F-box family protein	5.24e-126
	reCj20365	AT2G44430	DNA-binding bromodomain-containing protein	3.2e-23
	reCj20368	AT1G06820	carotenoid isomerase(CRTISO)	0
	reCj20370	AT5G53770	Nucleotidyltransferase family protein	4.82e-129
	reCj20395	AT3G22220	hAT transposon superfamily	4.49e-102
	reCj20397	AT4G32295	histone acetyltransferase	6.39e-56
	reCj20405	AT5G02860	Pentatricopeptide repeat (PPR) superfamily protein	0
	reCj20429	AT3G17470	Ca2+-activated RelA/spot-like protein(CRSH)	4.71e-171
	reCj20432	AT1G80570	RNI-like superfamily protein	0
	reCj20455	AT5G40470	RNI-like superfamily protein	9.56e-57
	reCj20458	AT1G02660	alpha/beta-Hydrolases superfamily protein	1.66e-118
	reCj20463	AT1G27170	transmembrane receptors / ATP binding protein	1.15e-63
	reCj20472	AT3G14620	cytochrome P450, family 72, subfamily A, polypeptide 8(CYP72A8)	5.3e-24
	reCj20477	AT1G55200	kinase with adenine nucleotide alpha hydrolases-like domain-containing protein	0.888097
	reCj20489	AT1G78110	nucleolar GTP-binding protein	0.000106425
	reCj20523	AT3G54450	Major facilitator superfamily protein	9.64e-136
	reCj20524	ATCG01050		0
	reCj20525	AT2G46660	cytochrome P450, family 78, subfamily A, polypeptide 6(CYP78A6)	0
	reCj20547	AT1G11050	Protein kinase superfamily protein	5.15e-83
	reCj20550	AT4G22730	Leucine-rich repeat protein kinase family protein	0
	reCj20554	AT5G08120	movement protein binding protein 2C(MPB2C)	9.4e-21
	reCj20559	AT5G48520	HAUS augmin-like complex subunit(AUG3)	0
	reCj20562	AT1G08520	ALBINA 1(ALB1)	4.97e-179
	reCj20575	AT1G24340	FAD/NAD(P)-binding oxidoreductase family protein(EMB2421)	0
	reCj20598	AT3G47550	RING/FYVE/PHD zinc finger superfamily protein	8.41e-58
	reCj20603	AT1G10750	carboxyl-terminal peptidase, putative (DUF239)	0
	reCj20635	AT3G53700	Pentatricopeptide repeat (PPR) superfamily protein(MEE40)	8.08e-179
	reCj20664	AT1G63850	BTB/POZ domain-containing protein	6.76e-130
	reCj20675	AT1G05870	hypothetical protein (DUF1685)	1.14e-38
	reCj20676	AT2G24530	transcriptional regulator of RNA polII, SAGA, subunit	3.36e-40
	reCj20690	AT1G56020	serine/arginine repetitive matrix-like protein	1.07e-05
	reCj20729	AT1G75290	NAD(P)-binding Rossmann-fold superfamily protein	3.76e-36
	reCj20743	AT1G48790	associated molecule with the SH3 domain of STAM 1(AMSH1)	9.14e-137
	reCj20746	AT2G45510	cytochrome P450, family 704, subfamily A, polypeptide 2(CYP704A2)	1.75e-164
	reCj20787	AT5G67360	Subtilase family protein(ARA12)	4.24e-149
	reCj20798	AT4G30240	Syntaxin/t-SNARE family protein	4.3e-28
	reCj20810	AT3G08970	DNAJ heat shock N-terminal domain-containing protein(ATERDJ3A)	1.8e-109
	reCj20819	AT5G53950	NAC (No Apical Meristem) domain transcriptional regulator superfamily protein(CUC2)	4.78e-86
	reCj20822	AT2G18650	RING/U-box superfamily protein(MEE16)	4e-20
	reCj20825	AT5G35550	Duplicated homeodomain-like superfamily protein(TT2)	1.67e-50
	reCj20831	AT4G31020	alpha/beta-Hydrolases superfamily protein	4.51e-127
	reCj20842	AT2G32010	CVP2 like 1(CVL1)	5.29e-147
	reCj20886	AT1G06800	alpha/beta-Hydrolases superfamily protein(PLA-I{gamma}1)	0
	reCj20891	AT2G34960	cationic amino acid transporter 5(CAT5)	0
	reCj20898	AT4G33030	sulfoquinovosyldiacylglycerol 1(SQD1)	0
	reCj20902	AT2G28380	dsRNA-binding protein 2(DRB2)	7.73e-91
	reCj20916	AT2G30390	ferrochelatase 2(FC2)	0
	reCj20919	AT3G54090	fructokinase-like 1(FLN1)	2.11e-161
	reCj20921	AT4G11560	bromo-adjacent homology (BAH) domain-containing protein	1.37e-170
	reCj20935	AT4G16570	protein arginine methyltransferase 7(PRMT7)	3.74e-180
	reCj20961	AT4G01960	transmembrane protein	1.11e-06
	reCj20991	AT1G32790	CTC-interacting domain 11(CID11)	1.18e-137
	reCj20992	AT3G50950	HOPZ-ACTIVATED RESISTANCE 1(ZAR1)	4.39e-51
	reCj21003	AT2G40550	E2F target protein 1 (ETG1)(ETG1)	1.88e-143
	reCj21029	AT5G01020	Protein kinase superfamily protein	0
	reCj21031	AT1G20560	acyl activating enzyme 1(AAE1)	0
	reCj21037	AT5G16560	Homeodomain-like superfamily protein(KAN)	1.04e-47
	reCj21064	AT5G60050	BTB/POZ domain-containing protein	8.1e-23
	reCj21080	AT5G39590	TLD-domain containing nucleolar protein	1.16e-139
	reCj21087	AT3G57340	DnaJ heat shock amino-terminal domain protein (DUF1977)	1.98e-63
	reCj21089	AT4G31780	monogalactosyl diacylglycerol synthase 1(MGD1)	0
	reCj21108	AT3G52490	Double Clp-N motif-containing P-loop nucleoside triphosphate hydrolases superfamily protein	1.11e-58
	reCj21185	AT5G15050	Core-2/I-branching beta-1,6-N-acetylglucosaminyltransferase family protein	0
	reCj21194	AT2G17250	CCAAT-binding factor(EMB2762)	1.04e-136
	reCj21199	AT3G05320	O-fucosyltransferase family protein	4.79e-133
	reCj21216	AT2G27760	tRNAisopentenyltransferase 2(IPT2)	1.67e-120
	reCj21221	AT2G24280	alpha/beta-Hydrolases superfamily protein	0
	reCj21231	AT1G30220	inositol transporter 2(INT2)	0
	reCj21232	AT3G58800	secretion-regulating guanine nucleotide exchange factor	7.85e-108
	reCj21251	AT4G23860	PHD finger protein-like protein	4.43e-134
	reCj21256	AT4G08150	homeobox knotted-like protein(KNAT1)	4.83e-74
	reCj21262	AT3G54140	peptide transporter 1(PTR1)	4.01e-47
	reCj21263	AT5G52520	Class II aaRS and biotin synthetases superfamily protein(OVA6)	0
	reCj21292	AT3G61600	POZ/BTB containin G-protein 1(POB1)	1.12e-131
	reCj21302	AT3G14830	epstein-barr nuclear antigen	1.62e-95
	reCj21307	AT5G48730	Pentatricopeptide repeat (PPR) superfamily protein	4.93e-170
	reCj21326	AT3G04220	Disease resistance protein (TIR-NBS-LRR class) family	1.66e-08
	reCj21337	AT1G69040	ACT domain repeat 4(ACR4)	0
	reCj21345	AT5G61790	calnexin 1(CNX1)	0
	reCj21355	AT1G48635	peroxin 3(PEX3)	3.46e-78
	reCj21360	AT1G28070	ATP-dependent RNA helicase	1.02e-09
	reCj21365	AT3G13480	nuclear polyadenylated RNA-binding protein	3.61e-06
	reCj21381	AT1G68810	basic helix-loop-helix (bHLH) DNA-binding superfamily protein	2.11e-46
	reCj21385	AT4G27340	Met-10+ like family protein	0
	reCj21388	AT3G54190	Transducin/WD40 repeat-like superfamily protein	0
	reCj21402	AT3G55400	methionyl-tRNA synthetase / methionine-tRNA ligase / MetRS (cpMetRS)(OVA1)	0
	reCj21411	AT1G70520	cysteine-rich RLK (RECEPTOR-like protein kinase) 2(CRK2)	1.49e-111
	reCj21416	AT3G53670	hypothetical protein	3.86e-07
	reCj21426	AT5G61190	putative endonuclease or glycosyl hydrolase with C2H2-type zinc finger domain-containing protein	1.89e-11
	reCj21472	AT1G04170	eukaryotic translation initiation factor 2 gamma subunit(EIF2 GAMMA)	0
	reCj21473	AT4G24670	tryptophan aminotransferase related 2(TAR2)	1.52e-143
	reCj21506	AT1G69550	disease resistance protein (TIR-NBS-LRR class)	1.13e-26
	reCj21544	AT1G49980	DNA/RNA polymerases superfamily protein	1.29e-161
	reCj21550	AT4G00755	F-box family protein	2.5e-72
	reCj21562	AT5G01920	Protein kinase superfamily protein(STN8)	0
	reCj21601	AT1G65660	Pre-mRNA splicing Prp18-interacting factor(SMP1)	0
	reCj21608	AT1G23310	glutamate:glyoxylate aminotransferase(GGT1)	0
	reCj21634	AT5G21040	F-box protein 2(FBX2)	9.31e-108
	reCj21641	AT4G13030	P-loop containing nucleoside triphosphate hydrolases superfamily protein	1.75e-58
	reCj21643	AT3G59030	MATE efflux family protein(TT12)	0
	reCj21671	AT3G49180	Transducin/WD40 repeat-like superfamily protein(RID3)	1.5e-64
	reCj21676	AT5G03900	Iron-sulfur cluster biosynthesis family protein	0
	reCj21681	AT1G78010	tRNA modification GTPase	0
	reCj21696	AT4G15475	F-box/RNI-like superfamily protein	2.98e-19
	reCj21700	AT3G63130	RAN GTPase activating protein 1(RANGAP1)	4.01e-173
	reCj21701	AT1G34060	Pyridoxal phosphate (PLP)-dependent transferases superfamily protein	2.03e-139
	reCj21710	AT3G24120	Homeodomain-like superfamily protein	3.19e-61
	reCj21732	AT1G20510	OPC-8:0 CoA ligase1(OPCL1)	0
	reCj21739	AT1G03670	ankyrin repeat family protein	5.2e-30
	reCj21750	AT2G41460	apurinic endonuclease-redox protein(ARP)	3.7e-148
	reCj21785	AT4G00490	beta-amylase 2(BAM2)	0
	reCj21806	AT5G09300	Thiamin diphosphate-binding fold (THDP-binding) superfamily protein	0
	reCj21866	AT5G63520	F-box/LRR protein	2.11e-67
	reCj21869	AT1G35710	kinase family with leucine-rich repeat domain-containing protein	4.44e-48
	reCj21874	AT1G26760	SET domain protein 35(SDG35)	7.37e-49
	reCj21879	AT3G09920	phosphatidyl inositol monophosphate 5 kinase(PIP5K9)	3.57e-168
	reCj21883	AT4G02220	zinc finger (MYND type) family protein / programmed cell death 2 C-terminal domain-containing protein	2.03e-101
	reCj21887	AT2G13840	Polymerase/histidinol phosphatase-like protein	1.32e-132
	reCj21901	AT5G09220	amino acid permease 2(AAP2)	0
	reCj21917	AT3G53700	Pentatricopeptide repeat (PPR) superfamily protein(MEE40)	1.77e-93
	reCj21929	AT1G15410	aspartate-glutamate racemase family	3.62e-82
	reCj21950	AT2G25680	molybdate transporter 1(MOT1)	1.22e-157
	reCj21959	AT2G26710	Cytochrome P450 superfamily protein(BAS1)	3.11e-156
	reCj21967	AT2G26710	Cytochrome P450 superfamily protein(BAS1)	3.34e-155
	reCj21970	AT1G64950	cytochrome P450, family 89, subfamily A, polypeptide 5(CYP89A5)	4.95e-120
	reCj21982	AT2G37920	copper ion transmembrane transporter(emb1513)	1.47e-45
	reCj21984	AT3G02645	transmembrane protein, putative (DUF247)	2.02e-57
	reCj22012	AT1G56140	Leucine-rich repeat transmembrane protein kinase	7.75e-165
	reCj22021	AT5G03420	5'-AMP-activated protein kinase-like protein	2.25e-30
	reCj22038	AT1G04880	HMG (high mobility group) box protein with ARID/BRIGHT DNA-binding domain-containing protein	3.71e-73
	reCj22044	AT1G14670	Endomembrane protein 70 protein family	0
	reCj22047	AT2G23150	natural resistance-associated macrophage protein 3(NRAMP3)	0
	reCj22048	AT1G66345	Pentatricopeptide repeat (PPR) superfamily protein	1.29e-100
	reCj22060	AT4G25835	P-loop containing nucleoside triphosphate hydrolases superfamily protein	8.42e-113
	reCj22085	AT1G64940	cytochrome P450, family 87, subfamily A, polypeptide 6(CYP89A6)	4.18e-140
	reCj22112	AT3G45620	Transducin/WD40 repeat-like superfamily protein	3.58e-153
	reCj22118	AT1G21390	embryo defective 2170(emb2170)	9.51e-08
	reCj22126	AT1G09320	agenet domain-containing protein	2.93e-17
	reCj22131	AT2G26710	Cytochrome P450 superfamily protein(BAS1)	5.58e-151
	reCj22142	AT3G25290	Auxin-responsive family protein	3.42e-102
	reCj22151	AT5G50960	nucleotide binding protein 35(NBP35)	9.00608
	reCj22181	AT2G26710	Cytochrome P450 superfamily protein(BAS1)	5.34e-153
	reCj22182	AT3G57680	Peptidase S41 family protein	0
	reCj22188	AT5G55220	trigger factor type chaperone family protein	5.81e-150
	reCj22190	AT4G37880	LisH/CRA/RING-U-box domains-containing protein	2.49e-138
	reCj22221	AT1G70520	cysteine-rich RLK (RECEPTOR-like protein kinase) 2(CRK2)	1.09e-112
	reCj22231	AT4G31940	cytochrome P450, family 82, subfamily C, polypeptide 4(CYP82C4)	2.48e-145
	reCj22238	AT5G03555	permease, cytosine/purines, uracil, thiamine, allantoin family protein(NCS1)	0
	reCj22241	AT3G04030	Homeodomain-like superfamily protein(MYR2)	3.34e-72
	reCj22249	AT2G36970	UDP-Glycosyltransferase superfamily protein	3.17e-116
	reCj22267	AT1G52310	protein kinase family protein / C-type lectin domain-containing protein	0
	reCj22314	AT5G04940	SU(VAR)3-9 homolog 1(SUVH1)	7.26e-148
	reCj22333	AT1G76150	enoyl-CoA hydratase 2(ECH2)	2.00548
	reCj22380	AT1G08250	arogenate dehydratase 6(ADT6)	1.27e-99
	reCj22401	AT1G44820	Peptidase M20/M25/M40 family protein	0
	reCj22405	AT2G30100	pentatricopeptide (PPR) repeat-containing protein	1.84e-122
	reCj22452	AT2G38120	Transmembrane amino acid transporter family protein(AUX1)	0
	reCj22459	AT2G25900	Zinc finger C-x8-C-x5-C-x3-H type family protein(ATCTH)	2.15e-41
	reCj22464	AT3G07880	Immunoglobulin E-set superfamily protein(SCN1)	9.01e-70
	reCj22467	AT1G16250	Galactose oxidase/kelch repeat superfamily protein	1.67e-19
	reCj22472	AT5G67610	transmembrane protein (DUF2215)	8.22e-85
	reCj22485	AT5G05170	Cellulose synthase family protein(CEV1)	2.23e-75
	reCj22487	AT1G14440	homeobox protein 31(HB31)	2.46e-44
	reCj22493	AT5G64610	histone acetyltransferase of the MYST family 1(HAM1)	0
	reCj22500	AT2G02230	phloem protein 2-B1(PP2-B1)	1.46788
	reCj22511	AT3G49730	Tetratricopeptide repeat (TPR)-like superfamily protein	0
	reCj22521	AT5G25220	homeobox protein knotted-1-like 3(KNAT3)	2.22e-143
	reCj22528	AT4G24220	NAD(P)-binding Rossmann-fold superfamily protein(VEP1)	3.36e-163
	reCj22554	AT5G18570	GTP1/OBG family protein(EMB269)	4.63e-35
	reCj22557	AT1G12570	Glucose-methanol-choline (GMC) oxidoreductase family protein	1.82e-146
	reCj22567	AT5G11260	Basic-leucine zipper (bZIP) transcription factor family protein(HY5)	1.47e-39
	reCj22622	AT2G20780	Major facilitator superfamily protein	1.39e-160
	reCj22634	AT1G47530	MATE efflux family protein	0
	reCj22648	AT1G57560	myb domain protein 50(MYB50)	1.01e-76
	reCj22656	AT1G22400	UDP-Glycosyltransferase superfamily protein(UGT85A1)	3.49e-92
	reCj22693	AT1G66730	DNA LIGASE 6(LIG6)	0
	reCj22709	AT1G10150	Carbohydrate-binding protein	3.05e-67
	reCj22717	AT2G38570	hypothetical protein	7.99e-58
	reCj22726	not available		NA
	reCj22774	AT1G32340	NDR1/HIN1-like 8(NHL8)	3.56e-13
	reCj22824	AT3G59030	MATE efflux family protein(TT12)	0
	reCj22845	AT3G63490	Ribosomal protein L1p/L10e family(EMB3126)	2.34e-126
	reCj22867	AT5G23530	carboxyesterase 18(CXE18)	3.04e-72
	reCj22901	AT4G19170	nine-cis-epoxycarotenoid dioxygenase 4(NCED4)	3.98e-149
	reCj22905	AT5G45360	F-box family protein	5.02e-71
	reCj22922	AT1G64360	hypothetical protein	0.30503
	reCj22929	AT1G25510	Eukaryotic aspartyl protease family protein	2.78e-123
	reCj22933	AT4G31940	cytochrome P450, family 82, subfamily C, polypeptide 4(CYP82C4)	4.82e-143
	reCj22951	AT1G15550	gibberellin 3-oxidase 1(GA3OX1)	3.12e-19
	reCj22995	AT5G64950	Mitochondrial transcription termination factor family protein	1.88e-29
	reCj23026	AT4G02090	multidrug resistance protein ABC transporter family protein	0.339764
	reCj23042	AT4G10380	NOD26-like intrinsic protein 5;1(NIP5;1)	2.41e-94
	reCj23063	AT4G19810	Glycosyl hydrolase family protein with chitinase insertion domain-containing protein(ChiC)	2.84e-94
	reCj23088	AT1G79220	Mitochondrial transcription termination factor family protein	3.5e-39
	reCj23094	AT3G07220	SMAD/FHA domain-containing protein(FHA2)	1.28e-110
	reCj23095	AT5G16560	Homeodomain-like superfamily protein(KAN)	9.95e-40
	reCj23101	AT5G53280	plastid division1(PDV1)	3.98e-25
	reCj23115	AT4G12740	HhH-GPD base excision DNA repair family protein	3.08e-108
	reCj23147	AT5G50170	C2 calcium/lipid-binding and GRAM domain containing protein	0.0735429
	reCj23164	AT5G39360	EID1-like 2(EDL2)	3.7e-112
	reCj23175	AT5G16270	sister chromatid cohesion 1 protein 4(SYN4)	1.73e-13
	reCj23187	AT5G61670	orange protein	1.67e-128
	reCj23196	AT1G65430	IBR domain-containing protein(ARI8)	7.51e-166
	reCj23221	AT3G07720	Galactose oxidase/kelch repeat superfamily protein	2.71e-132
	reCj23261	AT5G57910	ribosomal RNA small subunit methyltransferase G	2.78e-06
	reCj23264	AT3G61780	embryo defective 1703(emb1703)	0.000826129
	reCj23277	AT4G30780	ATP-dependent DNA helicase	5.7e-74
	reCj23278	AT1G10150	Carbohydrate-binding protein	1.19e-93
	reCj23281	AT3G04870	zeta-carotene desaturase(ZDS)	0.0216901
	reCj23297	AT2G36780	UDP-Glycosyltransferase superfamily protein	4.79e-82
	reCj23315	AT4G02790	GTP-binding family protein(EMB3129)	4.14e-139
	reCj23319	AT5G51970	GroES-like zinc-binding alcohol dehydrogenase family protein	7.98e-153
	reCj23325	AT3G27925	DegP protease 1(DEG1)	0
	reCj23330	AT5G56260	Ribonuclease E inhibitor RraA/Dimethylmenaquinone methyltransferase	1.89e-61
	reCj23336	AT3G54400	Eukaryotic aspartyl protease family protein	1.06e-70
	reCj23345	AT4G00755	F-box family protein	2.95e-80
	reCj23360	AT1G08540	RNApolymerase sigma subunit 2(SIG2)	3.81e-43
	reCj23370	AT2G31820	Ankyrin repeat family protein	7.18e-22
	reCj23376	AT5G18140	Chaperone DnaJ-domain superfamily protein	1.66e-43
	reCj23392	AT3G10840	alpha/beta-Hydrolases superfamily protein	2.67e-124
	reCj23397	AT2G34090	maternal effect embryo arrest 18(MEE18)	0
	reCj23517	AT5G64950	Mitochondrial transcription termination factor family protein	1.11e-24
	reCj23521	AT5G10530	Concanavalin A-like lectin protein kinase family protein	5e-139
	reCj23530	AT1G55040	zinc finger (Ran-binding) family protein	7.17e-88
	reCj23568	AT3G01660	S-adenosyl-L-methionine-dependent methyltransferases superfamily protein	2.07e-118
	reCj23576	AT5G10710	centromere protein O	1.36e-96
	reCj23588	AT1G55510	branched-chain alpha-keto acid decarboxylase E1 beta subunit(BCDH BETA1)	0
	reCj23592	AT2G20560	DNAJ heat shock family protein	3.71e-136
	reCj23633	AT1G60680	NAD(P)-linked oxidoreductase superfamily protein	3.66e-121
	reCj23650	AT5G19150	pfkB-like carbohydrate kinase family protein	4.82e-147
	reCj23662	AT4G12230	alpha/beta-Hydrolases superfamily protein	1.11e-143
	reCj23669	AT5G26230	membrane-associated kinase regulator(MAKR1)	3.12e-17
	reCj23672	AT5G54890	RNA-binding CRS1 / YhbY (CRM) domain-containing protein	3.54e-121
	reCj23680	AT5G01450	RING/U-box superfamily protein(APD2)	4.75e-54
	reCj23687	AT4G16580	Protein phosphatase 2C family protein	2.02e-103
	reCj23704	AT3G60300	RWD domain-containing protein	4.88e-79
	reCj23742	AT3G06820	Mov34/MPN/PAD-1 family protein(BRCC36B)	1.04e-145
	reCj23790	AT2G16800	high-affinity nickel-transport family protein	3.48e-96
	reCj23798	AT1G67700	multidrug resistance protein	1.22e-39
	reCj23800	AT2G40410	Ca(2+)-dependent nuclease family protein(AtCaN2)	3.2e-116
	reCj23817	AT5G64150	RNA methyltransferase family protein	4.27e-105
	reCj23818	AT5G63100	S-adenosyl-L-methionine-dependent methyltransferases superfamily protein	3.11e-90
	reCj23820	AT1G72200	RING/U-box superfamily protein	6.87e-32
	reCj23823	AT3G24000	Tetratricopeptide repeat (TPR)-like superfamily protein	1.97e-123
	reCj23830	AT1G04880	HMG (high mobility group) box protein with ARID/BRIGHT DNA-binding domain-containing protein	5.13e-88
	reCj23832	not available		NA
	reCj23844	AT3G26680	DNA repair metallo-beta-lactamase family protein(SNM1)	6.78e-70
	reCj24011	AT4G38540	FAD/NAD(P)-binding oxidoreductase family protein	2.92e-81
	reCj24023	AT1G49230	RING/U-box superfamily protein	4.52e-25
	reCj24047	AT2G39650	cruciferin (DUF506)	4.74e-56
	reCj24056	AT2G31450	DNA glycosylase superfamily protein(ATNTH1)	1.41e-120
	reCj24058	AT2G46950	cytochrome P450, family 709, subfamily B, polypeptide 2(CYP709B2)	5.56e-114
	reCj24068	AT4G17170	RAB GTPase homolog B1C(RABB1C)	1.73e-130
	reCj24111	AT3G12170	Chaperone DnaJ-domain superfamily protein	1.39e-94
	reCj24118	AT3G02720	Class I glutamine amidotransferase-like superfamily protein(DJ1D)	0
	reCj24148	AT1G79810	Pex2/Pex12 N-terminal domain-containing protein / zinc finger (C3HC4-type RING finger) family protein(TED3)	2.36e-151
	reCj24171	AT3G19000	2-oxoglutarate (2OG) and Fe(II)-dependent oxygenase superfamily protein	7.89e-120
	reCj24202	AT3G20680	plant/protein (DUF1995)	1.1e-46
	reCj24215	AT5G54530	serine protease, putative (Protein of unknown function, DUF538)	2.42e-45
	reCj24239	AT5G13770	Pentatricopeptide repeat (PPR-like) superfamily protein	6.25e-76
	reCj24243	AT1G73820	Ssu72-like family protein	1.56e-108
	reCj24247	AT5G66050	Wound-responsive family protein	7.35e-58
	reCj24265	AT5G54140	IAA-leucine-resistant (ILR1)-like 3(ILL3)	2.3e-168
	reCj24268	AT1G16730	hypothetical protein(UP6)	3.5e-25
	reCj24284	AT5G26770	myosin heavy chain, cardiac protein	6.1e-94
	reCj24293	AT1G69780	Homeobox-leucine zipper protein family(ATHB13)	2.78e-31
	reCj24320	AT5G09760	Plant invertase/pectin methylesterase inhibitor superfamily	8.18e-150
	reCj24322	AT5G48330	Regulator of chromosome condensation (RCC1) family protein(RUG2)	5.03e-112
	reCj24357	AT4G17970	aluminum-activated, malate transporter 12(ALMT12)	5.51e-123
	reCj24358	AT4G00620	Amino acid dehydrogenase family protein(EMB3127)	3.33e-157
	reCj24396	AT5G02230	Haloacid dehalogenase-like hydrolase (HAD) superfamily protein	5.63e-112
	reCj24399	AT1G12950	root hair specific 2(RSH2)	1.26e-180
	reCj24409	AT4G33950	Protein kinase superfamily protein(OST1)	0
	reCj24410	AT5G16760	Inositol 1,3,4-trisphosphate 5/6-kinase family protein(ITPK1)	3.33e-112
	reCj24430	AT3G48190	Serine/Threonine-kinase ATM-like protein(ATM)	0
	reCj24449	AT5G44000	Glutathione S-transferase family protein	4.75e-141
	reCj24466	AT3G06720	importin alpha isoform 1(IMPA-1)	0
	reCj24467	AT4G35930	F-box family protein(FBS4)	3.39e-39
	reCj24500	AT4G03460	Ankyrin repeat family protein	7.6e-22
	reCj24528	AT1G20830	multiple chloroplast division site 1(MCD1)	6.67e-81
	reCj24539	AT1G08470	strictosidine synthase-like 3(SSL3)	3.88e-131
	reCj24567	AT5G48470	hypothetical protein	6.42e-114
	reCj24574	AT4G17050	ureidoglycine aminohydrolase(UGLYAH)	2.57e-126
	reCj24600	AT3G60590	cytochrome P450 family protein	3.87e-74
	reCj24602	AT1G63850	BTB/POZ domain-containing protein	2.19e-11
	reCj24633	AT4G30510	autophagy 18 B-like protein(ATG18B)	8.42e-127
	reCj24680	AT1G03030	P-loop containing nucleoside triphosphate hydrolases superfamily protein	3.28e-104
	reCj24694	AT4G35040	Basic-leucine zipper (bZIP) transcription factor family protein(bZIP19)	1.87e-42
	reCj24696	AT5G18490	vacuolar sorting-associated protein (DUF946)	5.17e-155
	reCj24707	AT3G56330	N2,N2-dimethylguanosine tRNA methyltransferase	1.11e-138
	reCj24733	AT3G24660	transmembrane kinase-like 1(TMKL1)	8.43e-88
	reCj24736	AT4G33540	metallo-beta-lactamase family protein	1.16e-122
	reCj24767	AT1G72190	D-isomer specific 2-hydroxyacid dehydrogenase family protein	1.26e-126
	reCj24797	AT1G11870	Seryl-tRNA synthetase(SRS)	0
	reCj24810	AT2G23060	Acyl-CoA N-acyltransferases (NAT) superfamily protein	4.98e-140
	reCj24844	AT1G23860	RS-containing zinc finger protein 21(RSZ21)	8.19e-38
	reCj24846	AT5G39610	NAC domain containing protein 6(NAC6)	5.54128
	reCj24852	AT3G05675	BTB/POZ domain-containing protein	2.8e-12
	reCj24855	AT1G27180	disease resistance protein (TIR-NBS-LRR class)	8.72e-30
	reCj24873	AT1G77090	thylakoid lumenal protein (Mog1/PsbP/DUF1795-like photosystem II reaction center PsbP family protein)	1.33708
	reCj24890	AT2G01990	XRI1-like protein	1.04e-31
	reCj24899	AT2G26470	embryonic stem cell-specific 5-hydroxymethylcytosine-binding protein	4.18e-107
	reCj24913	AT4G10400	F-box/RNI-like/FBD-like domains-containing protein	1.18e-14
	reCj24930	AT5G14700	NAD(P)-binding Rossmann-fold superfamily protein	5.09e-70
	reCj24933	AT5G45050	Disease resistance protein (TIR-NBS-LRR class)(TTR1)	8.56e-05
	reCj24947	AT1G21000	PLATZ transcription factor family protein	8.52e-79
	reCj24953	AT5G36110	cytochrome P450, family 716, subfamily A, polypeptide 1(CYP716A1)	8.44e-87
	reCj24991	AT5G48930	hydroxycinnamoyl-CoA shikimate/quinate hydroxycinnamoyl transferase(HCT)	8.43e-67
	reCj24992	AT1G69430	Son of sevenless protein	3.44e-45
	reCj24996	AT4G24380	dihydrofolate reductase	5.25e-75
	reCj24999	AT1G29195	phosphatidylinositol 4-phosphate 5-kinase MSS4-like protein	4.45e-35
	reCj25007	AT1G21780	BTB/POZ domain-containing protein	1.27e-140
	reCj25014	AT5G45600	YEATS family protein(GAS41)	1.28e-97
	reCj25025	AT3G53810	Concanavalin A-like lectin protein kinase family protein	5.74e-144
	reCj25067	AT1G79220	Mitochondrial transcription termination factor family protein	1.52e-25
	reCj25097	AT2G33550	Homeodomain-like superfamily protein	5.77e-21
	reCj25100	AT2G33430		4.07e-79
	reCj25102	AT3G05675	BTB/POZ domain-containing protein	5.67e-08
	reCj25143	AT5G02230	Haloacid dehalogenase-like hydrolase (HAD) superfamily protein	3.89e-112
	reCj25152	AT2G39210	Major facilitator superfamily protein	6.63e-70
	reCj25189	ATMG00750		0.00010118
	reCj25200	AT2G17525	Pentatricopeptide repeat (PPR) superfamily protein	1.78e-79
	reCj25210	AT1G71250	GDSL-like Lipase/Acylhydrolase superfamily protein	7.22e-50
	reCj25249	AT1G28220	purine permease 3(PUP3)	1.01e-110
	reCj25267	AT3G10030	aspartate/glutamate/uridylate kinase family protein	2.18e-13
	reCj25315	AT4G21210	PPDK regulatory protein(RP1)	9.54e-131
	reCj25325	AT2G34690	Glycolipid transfer protein (GLTP) family protein(ACD11)	1.10421
	reCj25330	AT2G37390	Chloroplast-targeted copper chaperone protein(NAKR2)	1.86e-19
	reCj25338	AT2G37240	Thioredoxin superfamily protein	1.74e-08
	reCj25339	AT5G46680	Pentatricopeptide repeat (PPR-like) superfamily protein	1.93e-54
	reCj25340	AT4G29830	Transducin/WD40 repeat-like superfamily protein(VIP3)	7.95e-156
	reCj25373	AT1G35190	2-oxoglutarate (2OG) and Fe(II)-dependent oxygenase superfamily protein	4.63e-137
	reCj25377	AT2G47115	protein rolling protein	1.86e-69
	reCj25381	AT1G21190	Small nuclear ribonucleoprotein family protein(LSM3A)	6.47e-05
	reCj25382	AT3G27970	Exonuclease family protein	4.64e-130
	reCj25400	AT5G58575	SAGA-associated factor-like protein	6.18e-52
	reCj25429	AT1G11760	mediator of RNA polymerase II transcription subunit-like protein(MED32)	1.29e-41
	reCj25440	AT3G17170	Translation elongation factor EF1B/ribosomal protein S6 family protein(RFC3)	1.98e-46
	reCj25463	AT3G18680	Amino acid kinase family protein	2.52e-145
	reCj25464	AT1G77122	Uncharacterized protein family UPF0090	7.85e-47
	reCj25474	AT2G27590	S-adenosyl-L-methionine-dependent methyltransferases superfamily protein	6.02e-126
	reCj25477	AT5G17210	transmembrane protein, putative (DUF1218)	1.28e-29
	reCj25491	AT1G28200	FH interacting protein 1(FIP1)	7.38e-79
	reCj25501	AT5G13240	transcription regulator	2.33e-60
	reCj25549	AT1G02180	ferredoxin-like protein	2.84e-33
	reCj25558	AT4G10490	2-oxoglutarate (2OG) and Fe(II)-dependent oxygenase superfamily protein	6.3e-95
	reCj25581	AT4G35520	MUTL protein homolog 3(MLH3)	1.37e-71
	reCj25590	AT3G43740	Leucine-rich repeat (LRR) family protein	5.46e-95
	reCj25607	AT3G13800	Metallo-hydrolase/oxidoreductase superfamily protein	1.32e-164
	reCj25652	AT5G14100	non-intrinsic ABC protein 14(ABCI11)	0.774199
	reCj25690	AT5G37055	HIT-type Zinc finger family protein(SEF)	5.47e-53
	reCj25725	AT1G27170	transmembrane receptors / ATP binding protein	2.76e-23
	reCj25750	AT3G46580	methyl-CPG-binding domain protein 5(MBD5)	1.71e-13
	reCj25757	AT3G04220	Disease resistance protein (TIR-NBS-LRR class) family	9.62e-10
	reCj25763	AT1G62660	Glycosyl hydrolases family 32 protein	4.84764
	reCj25786	AT1G51560	Pyridoxamine 5'-phosphate oxidase family protein	1.39e-130
	reCj25792	AT3G19450	GroES-like zinc-binding alcohol dehydrogenase family protein(ATCAD4)	1.35e-149
	reCj25826	AT5G16080	carboxyesterase 17(CXE17)	4.53e-59
	reCj25831	AT3G22430	RNA recognition motif XS domain protein	7.75e-49
	reCj25834	AT5G09820	Plastid-lipid associated protein PAP / fibrillin family protein	0.0457137
	reCj25835	AT3G51240	flavanone 3-hydroxylase(F3H)	9.61e-152
	reCj25862	AT4G34131	UDP-glucosyl transferase 73B3(UGT73B3)	1.58e-68
	reCj25869	AT5G49820	root UVB sensitive protein (Protein of unknown function, DUF647)(RUS6)	3.08e-120
	reCj25870	AT2G43540	transmembrane protein	2.51e-12
	reCj25881	AT3G19920	BTB/POZ domain protein	5.89e-50
	reCj25885	AT1G63110	GPI transamidase subunit PIG-U	4.32242
	reCj25901	AT4G16800	ATP-dependent caseinolytic (Clp) protease/crotonase family protein	2.57e-105
	reCj25906	AT3G45980	Histone superfamily protein(HTB9)	3.56e-46
	reCj25918	AT3G25510	disease resistance protein (TIR-NBS-LRR class) family protein	7.1e-16
	reCj25938	AT5G20220	zinc knuckle (CCHC-type) family protein	3.91e-129
	reCj25956	AT4G00850	GRF1-interacting factor 3(GIF3)	3.03e-27
	reCj25980	AT1G76150	enoyl-CoA hydratase 2(ECH2)	1.91e-125
	reCj25986	AT5G20110	Dynein light chain type 1 family protein	5.57e-27
	reCj25992	AT5G46100	Pentatricopeptide repeat (PPR) superfamily protein	3.04e-61
	reCj26001	AT1G06330	Heavy metal transport/detoxification superfamily protein	6.64e-12
	reCj26010	AT5G58003	C-terminal domain phosphatase-like 4(CPL4)	3.8e-11
	reCj26012	AT3G04350	vacuolar sorting-associated protein (DUF946)	6.94e-136
	reCj26019	AT1G27340	Galactose oxidase/kelch repeat superfamily protein(LCR)	0.000170214
	reCj26024	AT1G79220	Mitochondrial transcription termination factor family protein	9.82e-35
	reCj26034	AT1G56000	FAD/NAD(P)-binding oxidoreductase family protein	1.32e-133
	reCj26055	AT2G41000	Chaperone DnaJ-domain superfamily protein	4.61e-28
	reCj26088	AT3G27460	SGF29 tudor-like domain-containing protein(SGF29a)	8.91e-76
	reCj26108	AT5G16640	Pentatricopeptide repeat (PPR) superfamily protein	6.32e-09
	reCj26117	AT3G12530	PSF2(PSF2)	5.88e-81
	reCj26145	AT5G67570	Tetratricopeptide repeat (TPR)-like superfamily protein(DG1)	2.12e-52
	reCj26146	AT1G34355	forkhead-associated (FHA) domain-containing protein(PS1)	3.73e-28
	reCj26152	AT3G49660	Transducin/WD40 repeat-like superfamily protein(WDR5a)	5.66e-153
	reCj26169	AT1G11755	Undecaprenyl pyrophosphate synthetase family protein(LEW1)	1.06e-33
	reCj26182	AT1G05370	Sec14p-like phosphatidylinositol transfer family protein	5.94e-87
	reCj26195	AT5G35320	DBH-like monooxygenase	2.02433
	reCj26224	AT3G57430	Tetratricopeptide repeat (TPR)-like superfamily protein(OTP84)	2.72e-105
	reCj26230	AT5G42800	dihydroflavonol 4-reductase(DFR)	2.64e-77
	reCj26248	AT4G21580	oxidoreductase, zinc-binding dehydrogenase family protein	3.2e-163
	reCj26259	AT3G32930	6,7-dimethyl-8-ribityllumazine synthase	7.89e-70
	reCj26302	AT5G11480	P-loop containing nucleoside triphosphate hydrolases superfamily protein	4.18e-116
	reCj26317	AT1G56430	nicotianamine synthase 4(NAS4)	1.69e-74
	reCj26320	AT3G13540	myb domain protein 5(MYB5)	4.6e-69
	reCj26329	AT5G47390	myb-like transcription factor family protein	1.74e-49
	reCj26330	AT5G43060	Granulin repeat cysteine protease family protein(RD21B)	5.4e-143
	reCj26346	AT1G14410	ssDNA-binding transcriptional regulator(WHY1)	1.84e-71
	reCj26367	AT5G45550	Mob1/phocein family protein(MOB1-like)	3.26e-147
	reCj26410	AT1G15140	FAD/NAD(P)-binding oxidoreductase	5.34e-14
	reCj26411	AT3G59400	protein GENOMES UNCOUPLED 4(GUN4)	5.92e-56
	reCj26420	AT1G32340	NDR1/HIN1-like 8(NHL8)	0.00340792
	reCj26433	AT3G24800	proteolysis 1(PRT1)	2.65e-60
	reCj26477	AT3G22470	Pentatricopeptide repeat (PPR) superfamily protein	7.59e-86
	reCj26482	AT4G30470	NAD(P)-binding Rossmann-fold superfamily protein	7.14e-96
	reCj26506	AT1G48300	diacylglycerol acyltransferase(DGAT3)	4.01e-11
	reCj26518	AT2G32660	receptor like protein 22(RLP22)	1.78e-71
	reCj26520	AT1G80980	stress response NST1-like protein	7.32e-19
	reCj26537	AT3G26115	Pyridoxal-5'-phosphate-dependent enzyme family protein	1.47e-84
	reCj26542	AT4G14440	3-hydroxyacyl-CoA dehydratase 1(HCD1)	3.89e-52
	reCj26555	AT1G78780	pathogenesis-related family protein	2.3e-98
	reCj26563	AT4G37000	accelerated cell death 2 (ACD2)(ACD2)	3.58e-73
	reCj26581	AT3G24225	CLAVATA3/ESR-RELATED 19(CLE19)	0.00269212
	reCj26611	AT1G01820	peroxin 11c(PEX11C)	1.66e-125
	reCj26632	AT1G05860	INO80 complex subunit D-like protein	2.11e-41
	reCj26658	AT5G36110	cytochrome P450, family 716, subfamily A, polypeptide 1(CYP716A1)	3.35e-69
	reCj26668	AT3G24010	RING/FYVE/PHD zinc finger superfamily protein(ING1)	2.37e-66
	reCj26672	AT3G55740	proline transporter 2(PROT2)	7.94e-105
	reCj26673	AT4G09350	Chaperone DnaJ-domain superfamily protein(NdhT)	4.82e-64
	reCj26677	AT1G59780	NB-ARC domain-containing disease resistance protein	5.52e-13
	reCj26690	AT3G17590	transcription regulatory protein SNF5, putative (BSH)(BSH)	6.49e-112
	reCj26703	AT5G20190	Tetratricopeptide repeat (TPR)-like superfamily protein	4.39e-33
	reCj26711	AT1G01640	BTB/POZ domain-containing protein	2.48e-13
	reCj26739	AT4G36860	LIM domain-containing protein	1.25e-147
	reCj26756	not available		NA
	reCj26781	AT1G24040	Acyl-CoA N-acyltransferases (NAT) superfamily protein	1.21e-68
	reCj26802	AT3G10210	SEC14 cytosolic factor family protein / phosphoglyceride transfer family protein	2.49e-84
	reCj26813	AT3G25070	RPM1 interacting protein 4(RIN4)	6.32e-13
	reCj26843	not available		NA
	reCj26851	AT3G02100	UDP-Glycosyltransferase superfamily protein	5.3e-67
	reCj26866	AT5G25610	BURP domain-containing protein(RD22)	5.81e-42
	reCj26877	AT3G48200	transmembrane protein	1.79e-19
	reCj26881	AT2G25870	haloacid dehalogenase-like hydrolase family protein	1.39e-59
	reCj26882	AT1G07090	LIGHT-DEPENDENT SHORT HYPOCOTYLS-like protein (DUF640)(LSH6)	5.22e-68
	reCj26895	AT1G24040	Acyl-CoA N-acyltransferases (NAT) superfamily protein	2.33e-57
	reCj26906	AT2G26850	F-box family protein	5.85e-90
	reCj26912	AT2G25810	tonoplast intrinsic protein 4;1(TIP4;1)	1.16e-78
	reCj26926	AT3G16720	TOXICOS EN LEVADURA 2(ATL2)	8.97e-27
	reCj26927	AT5G38560	Protein kinase superfamily protein(PERK8)	4.64e-59
	reCj26955	AT4G10000	Thioredoxin family protein	5.41e-128
	reCj26988	AT5G47090	coiled-coil protein	1.94e-81
	reCj27004	AT5G20190	Tetratricopeptide repeat (TPR)-like superfamily protein	3.57e-33
	reCj27025	AT5G24230	Lipase class 3-related protein	4.4e-29
	reCj27028	AT4G18260	Cytochrome b561/ferric reductase transmembrane protein family	9.54e-68
	reCj27034	AT4G38620	myb domain protein 4(MYB4)	7.5e-79
	reCj27037	AT3G61370	pre-mRNA-splicing factor CWC22-like protein (DUF3245)	0.000731246
	reCj27077	AT1G76480	caveolin-1 protein	4.04e-37
	reCj27080	AT4G03510	RING membrane-anchor 1(RMA1)	7.21e-06
	reCj27085	AT4G19070	Putative membrane lipoprotein	5.82e-15
	reCj27118	AT3G48200	transmembrane protein	8.33334
	reCj27142	AT2G17525	Pentatricopeptide repeat (PPR) superfamily protein	1.32e-07
	reCj27183	AT1G42540	glutamate receptor 3.3(GLR3.3)	1.9e-131
	reCj27191	AT1G65450	HXXXD-type acyl-transferase family protein(GLC)	7.67e-74
	reCj27209	AT5G47580	transmembrane protein(ASG7)	0.0583613
	reCj27268	AT2G03200	Eukaryotic aspartyl protease family protein	3.36e-88
	reCj27278	AT3G13570	SC35-like splicing factor 30A(SCL30A)	9.85e-41
	reCj27292	AT3G48550	SHOOT GRAVITROPISM-like protein	2.89e-24
	reCj27305	AT4G14870	secE/sec61-gamma protein transport protein(SECE1)	1.16e-20
	reCj27318	AT1G13990	plant/protein	1.32e-65
	reCj27348	AT5G45090	phloem protein 2-A7(PP2-A7)	0.389119
	reCj27357	AT3G21510	histidine-containing phosphotransmitter 1(AHP1)	1.19e-50
	reCj27376	AT3G07150	amino acid-ligase	3.24e-11
	reCj27386	AT5G18390	Pentatricopeptide repeat (PPR) superfamily protein	7.21e-102
	reCj27401	AT3G59890	Dihydrodipicolinate reductase, bacterial/plant	1.12624
	reCj27428	not available		NA
	reCj27430	AT1G73090	WD repeat protein	2.3e-81
	reCj27433	AT5G25610	BURP domain-containing protein(RD22)	5.51e-41
	reCj27463	AT4G21585	endonuclease 4(ENDO4)	2.86e-135
	reCj27468	AT1G56670	GDSL-like Lipase/Acylhydrolase superfamily protein	2.81e-45
	reCj27492	AT3G10120	hypothetical protein	5.02e-19
	reCj27510	AT2G22540	K-box region and MADS-box transcription factor family protein(SVP)	2.05e-40
	reCj27552	AT5G52600	myb domain protein 82(MYB82)	8.22e-48
	reCj27598	AT5G38340	Disease resistance protein (TIR-NBS-LRR class) family	1.56e-05
	reCj27613	AT4G20300	Serine/Threonine-kinase, putative (DUF1639)	1.92e-21
	reCj27618	AT4G13830	DNAJ-like 20(J20)	1.49e-44
	reCj27631	AT2G27940	RING/U-box superfamily protein	3.2e-16
	reCj27663	AT1G51170	Protein kinase superfamily protein(UCN)	2.97e-97
	reCj27691	AT5G57330	Galactose mutarotase-like superfamily protein	7.69e-163
	reCj27697	AT1G18010	Major facilitator superfamily protein	8.88e-118
	reCj27712	AT1G14310	Haloacid dehalogenase-like hydrolase (HAD) superfamily protein	6.85e-99
	reCj27738	AT4G10550	Subtilase family protein	2.97842
	reCj27750	AT5G11600	hypothetical protein	2.78e-22
	reCj27762	AT5G06710	homeobox leucine zipper protein(HAT14)	1.14e-36
	reCj27773	AT5G05360	hypothetical protein	5.31e-31
	reCj27777	AT4G22880	leucoanthocyanidin dioxygenase(LDOX)	1.55e-82
	reCj27806	AT4G21200	gibberellin 2-oxidase 8(GA2OX8)	3.71e-71
	reCj27867	AT5G04820	ovate family protein 13(OFP13)	1.47e-17
	reCj27887	AT2G17110	DNA-directed RNA polymerase subunit beta, putative (DUF630 and DUF632)	5.48384
	reCj27906	AT5G14930	senescence-associated gene 101(SAG101)	6.14e-34
	reCj27937	AT1G78020	senescence-associated family protein, putative (DUF581)	2.28e-17
	reCj27979	AT1G69500	cytochrome P450, family 704, subfamily B, polypeptide 1(CYP704B1)	1.17e-98
	reCj28013	AT3G09510	Ribonuclease H-like superfamily protein	0.0728891
	reCj28022	AT1G26665	Mediator complex, subunit Med10	4.29e-55
	reCj28055	AT5G61190	putative endonuclease or glycosyl hydrolase with C2H2-type zinc finger domain-containing protein	0.102936
	reCj28057	AT1G07700	Thioredoxin superfamily protein	2.35e-29
	reCj28062	AT3G19190	autophagy 2(ATG2)	7.35541
	reCj28063	AT2G01918	PsbQ-like 3(PQL3)	1.87306
	reCj28066	AT2G33060	receptor like protein 27(RLP27)	3.60281
	reCj28100	AT3G05410	Photosystem II reaction center PsbP family protein	1.16e-84
	reCj28105	AT1G02816	pectinesterase (Protein of unknown function, DUF538)	5.48e-40
	reCj28106	AT4G02420	Concanavalin A-like lectin protein kinase family protein	1.42e-81
	reCj28110	AT5G57910	ribosomal RNA small subunit methyltransferase G	9.07e-09
	reCj28117	AT4G18975	Pentatricopeptide repeat (PPR) superfamily protein	5.88e-57
	reCj28143	AT5G38900	Thioredoxin superfamily protein	4.53e-71
	reCj28165	AT1G28190	hypothetical protein	6.75e-24
	reCj28183	AT2G36895	D-tagatose-1,6-bisphosphate aldolase subunit	6.57e-90
	reCj28195	AT3G30770	Eukaryotic aspartyl protease family protein	3.47099
	reCj28197	AT5G48770	Disease resistance protein (TIR-NBS-LRR class) family	6.28e-12
	reCj28213	AT1G31340	related to ubiquitin 1(RUB1)	5.07e-94
	reCj28227	AT5G35090	hypothetical protein	3.67507
	reCj28251	AT3G21360	2-oxoglutarate (2OG) and Fe(II)-dependent oxygenase superfamily protein	4.19e-82
	reCj28256	AT3G11780	MD-2-related lipid recognition domain-containing protein / ML domain-containing protein	1.14e-38
	reCj28259	AT4G35790	phospholipase D delta(PLDDELTA)	2.14912
	reCj28301	AT3G18570	Oleosin family protein	1.66e-19
	reCj28302	AT4G35220	Cyclase family protein	3.83e-126
	reCj28305	AT5G51545	low psii accumulation2(LPA2)	1.18e-13
	reCj28312	AT4G34730	ribosome-binding factor A family protein	7.8e-67
	reCj28315	AT4G17540	dynamin	7.34e-29
	reCj28345	AT1G19250	flavin-dependent monooxygenase 1(FMO1)	2.59e-118
	reCj28352	AT3G21150	B-box 32(BBX32)	1.5e-14
	reCj28359	AT1G71015	plastid movement impaired protein	3.41e-10
	reCj28409	AT2G15580	RING/U-box superfamily protein	3.12e-10
	reCj28419	AT1G09920	TRAF-type zinc finger-like protein	6.18e-48
	reCj28437	AT2G47420	Ribosomal RNA adenine dimethylase family protein(DIM1A)	6.38e-71
	reCj28442	not available		NA
	reCj28451	AT3G02065	P-loop containing nucleoside triphosphate hydrolases superfamily protein	1.79e-10
	reCj28464	AT2G17710	Big1	2.28e-17
	reCj28468	AT4G00905	NC domain-containing protein-like protein	1.43e-25
	reCj28483	AT1G49850	RING/U-box superfamily protein	5.82e-15
	reCj28519	AT5G02020	E3 ubiquitin-protein ligase RLIM-like protein(SIS)	3.58e-07
	reCj28534	AT1G60060	Serine/threonine-protein kinase WNK (With No Lysine)-like protein	6.74e-97
	reCj28535	AT5G59970	Histone superfamily protein	1.98e-49
	reCj28567	AT2G30395	ovate family protein 17(OFP17)	1.75e-09
	reCj28584	AT1G63800	ubiquitin-conjugating enzyme 5(UBC5)	2.61e-86
	reCj28588	AT5G58520	Protein kinase superfamily protein	3.62e-132
	reCj28649	AT5G61200	myosin heavy chain-like protein	2.26572
	reCj28650	AT3G43120	SAUR-like auxin-responsive protein family	1.34e-27
	reCj28656	AT5G67140	F-box/RNI-like superfamily protein	1.33e-86
	reCj28669	AT1G11112	hypothetical protein	0.356968
	reCj28681	AT1G75440	ubiquitin-conjugating enzyme 16(UBC16)	4.45e-90
	reCj28685	AT1G62730	Terpenoid synthases superfamily protein	4.97e-111
	reCj28686	AT5G35830	Ankyrin repeat family protein	7.307
	reCj28700	AT3G22320	Eukaryotic rpb5 RNA polymerase subunit family protein(NRPB5)	4.76e-56
	reCj28745	AT3G21420	2-oxoglutarate (2OG) and Fe(II)-dependent oxygenase superfamily protein(LBO1)	8.69e-78
	reCj28751	AT5G46920	Intron maturase, type II family protein	5.11e-117
	reCj28771	AT1G10910	Pentatricopeptide repeat (PPR) superfamily protein(EMB3103)	3.27e-93
	reCj28829	AT5G57780	transcription factor(P1R1)	1.76e-09
	reCj28851	AT4G38620	myb domain protein 4(MYB4)	4.55e-86
	reCj28879	AT4G10250	HSP20-like chaperones superfamily protein(ATHSP22.0)	2.04e-42
	reCj28901	not available		NA
	reCj28916	AT3G60910	S-adenosyl-L-methionine-dependent methyltransferases superfamily protein	8.17e-120
	reCj28946	AT1G08030	tyrosylprotein sulfotransferase(TPST)	2.85e-74
	reCj29031	AT2G38730	Cyclophilin-like peptidyl-prolyl cis-trans isomerase family protein	6.84e-103
	reCj29032	AT2G26560	phospholipase A 2A(PLA2A)	2.19e-06
	reCj29158	AT1G75690	DnaJ/Hsp40 cysteine-rich domain superfamily protein(LQY1)	3.07e-57
	reCj29188	AT5G17420	Cellulose synthase family protein(IRX3)	6.01e-73
	reCj29207	AT5G64950	Mitochondrial transcription termination factor family protein	2.76e-05
	reCj29220	not available		NA
	reCj29232	AT5G02640	hypothetical protein	9.3e-18
	reCj29255	AT4G14096	F-box/RNI-like superfamily protein	2.13266
	reCj29257	AT1G50000	methyltransferase	1.12e-78
	reCj29270	AT5G25752		8.03e-96
	reCj29271	AT3G05675	BTB/POZ domain-containing protein	2.1e-10
	reCj29309	AT1G05680	Uridine diphosphate glycosyltransferase 74E2(UGT74E2)	6.52e-60
	reCj29337	not available		NA
	reCj29342	AT3G21690	MATE efflux family protein	0.0529241
	reCj29373	AT4G36040	Chaperone DnaJ-domain superfamily protein(J11)	3.24e-17
	reCj29435	AT1G80070	Pre-mRNA-processing-splicing factor(SUS2)	2.98174
	reCj29450	AT4G19380	Long-chain fatty alcohol dehydrogenase family protein	4e-69
	reCj29474	AT2G33470	glycolipid transfer protein 1(GLTP1)	1.88e-58
	reCj29477	AT2G24762	glutamine dumper 4(GDU4)	3.96e-12
	reCj29487	AT2G27900	coiled-coil protein	5.43935
	reCj29496	not available		NA
	reCj29504	AT3G13677	hypothetical protein	2.57e-14
	reCj29509	AT1G06040	B-box zinc finger family protein(STO)	1.72e-42
	reCj29523	AT5G01750	LURP-one-like protein (DUF567)	3.94e-75
	reCj29525	AT4G26555	FKBP-like peptidyl-prolyl cis-trans isomerase family protein	8.9e-69
	reCj29550	AT1G33810	zinc finger/BTB domain protein	8.07e-28
	reCj29566	AT3G52905	Polynucleotidyl transferase, ribonuclease H-like superfamily protein	7.94e-46
	reCj29588	AT4G29170	Mnd1 family protein(ATMND1)	1.9e-81
	reCj29591	AT2G37530	forkhead box protein G1	1.02e-17
	reCj29660	AT1G35180	TRAM, LAG1 and CLN8 (TLC) lipid-sensing domain containing protein	2.36e-74
	reCj29705	AT3G04220	Disease resistance protein (TIR-NBS-LRR class) family	6.58e-10
	reCj29748	AT2G04540	Beta-ketoacyl synthase	5.83e-125
	reCj29756	AT5G23230	nicotinamidase 2(NIC2)	3.39e-76
	reCj29781	AT4G35770	Rhodanese/Cell cycle control phosphatase superfamily protein(SEN1)	2.75e-41
	reCj29817	AT4G25050	acyl carrier protein 4(ACP4)	2.61e-18
	reCj29863	AT5G09320	vacuolar protein sorting-associated 9A-like protein(VPS9B)	1.41e-40
	reCj29893	AT1G63970	isoprenoid F(ISPF)	7.52e-84
	reCj29940	AT3G15190	chloroplast 30S ribosomal protein S20(PRPS20)	9.2e-45
	reCj30011	AT1G67910	hypothetical protein	2.46e-07
	reCj30039	AT5G59970	Histone superfamily protein	1.98e-49
	reCj30044	AT2G29640	JOSEPHIN-like protein(JOSL)	1.64e-46
	reCj30046	AT2G14110	Haloacid dehalogenase-like hydrolase (HAD) superfamily protein	5.42e-71
	reCj30097	AT1G09900	Pentatricopeptide repeat (PPR-like) superfamily protein	1.46e-14
	reCj30099	AT3G42630	Pentatricopeptide repeat (PPR) superfamily protein	1.29e-23
	reCj30121	AT4G14720	TIFY domain/Divergent CCT motif family protein	1.09e-30
	reCj30124	AT3G47090	Leucine-rich repeat protein kinase family protein	3.95e-54
	reCj30127	AT5G63020	Disease resistance protein (CC-NBS-LRR class) family	1.22628
	reCj30137	AT4G38690	PLC-like phosphodiesterases superfamily protein	2.14e-119
	reCj30151	AT1G55160	WAS/WASL-interacting family protein	3.98e-19
	reCj30155	AT2G36430	transmembrane protein, putative (DUF247)	2.98e-17
	reCj30211	AT5G52980	ER-based factor for assembly of V-ATPase	1.67e-53
	reCj30234	AT1G26220	Acyl-CoA N-acyltransferases (NAT) superfamily protein	3.94e-65
	reCj30237	AT4G31330	transmembrane protein, putative (Protein of unknown function, DUF599)	5.07e-71
	reCj30242	AT4G30230	hypothetical protein	0.00708507
	reCj30254	AT1G55320	acyl-activating enzyme 18(AAE18)	0.553106
	reCj30269	AT4G36090	oxidoreductase, 2OG-Fe(II) oxygenase family protein	2.4826
	reCj30281	not available		NA
	reCj30323	AT1G11120	CTTNBP 2 amino-terminal-like protein	2.23e-32
	reCj30327	not available		NA
	reCj30355	AT1G10630	ADP-ribosylation factor A1F(ARFA1F)	1.38e-69
	reCj30358	AT5G09225	transmembrane protein	2.68e-11
	reCj30381	AT1G03070	Bax inhibitor-1 family protein	1.13e-90
	reCj30393	AT2G33740	Nitrogen regulatory PII-like, alpha/beta(CUTA)	5.27e-48
	reCj30428	AT4G35980	hypothetical protein	1.67e-20
	reCj30441	AT1G67120	midasin-like protein	4.47064
	reCj30468	AT3G56830	YCF20-like protein (DUF565)	7.02e-33
	reCj30469	AT1G61870	pentatricopeptide repeat 336(PPR336)	1.05e-48
	reCj30489	AT3G13065	STRUBBELIG-receptor family 4(SRF4)	0.337988
	reCj30525	AT3G22480	prefoldin 2(PDF2)	8.13e-55
	reCj30538	not available		NA
	reCj30543	AT1G28540	transmembrane protein	1.75e-20
	reCj30552	AT5G62865	hypothetical protein	8.51e-06
	reCj30589	AT3G16300	Uncharacterized protein family (UPF0497)	2.73e-06
	reCj30600	AT4G14723	EPIDERMAL PATTERNING FACTOR-like protein(CLL2)	2.27e-24
	reCj30605	AT5G10580	plant/protein (Protein of unknown function, DUF599)	4.45e-95
	reCj30616	AT4G40030	Histone superfamily protein	8.52e-93
	reCj30647	AT1G15760	Sterile alpha motif (SAM) domain-containing protein	1.61e-36
	reCj30662	AT1G52565	cytochrome P450 family protein	0.164796
	reCj30705	AT5G22620	phosphoglycerate/bisphosphoglycerate mutase family protein	3.39e-20
	reCj30716	AT4G14890	2Fe-2S ferredoxin-like superfamily protein(FdC1)	1.35e-50
	reCj30723	AT2G34610	cotton fiber protein	0.000130222
	reCj30785	AT2G28080	UDP-Glycosyltransferase superfamily protein	3.02e-55
	reCj30803	AT1G63230	Tetratricopeptide repeat (TPR)-like superfamily protein	4.43e-47
	reCj30825	AT1G17180	glutathione S-transferase TAU 25(GSTU25)	5.82e-58
	reCj30872	AT3G58930	F-box/RNI-like superfamily protein	1.31129
	reCj30880	AT4G09890	mediator of RNA polymerase II transcription subunit, putative (DUF3511)	3.66e-15
	reCj30888	AT4G33100	protein phosphatase	4.97e-24
	reCj30892	AT4G36020	cold shock domain protein 1(CSDP1)	9.09e-22
	reCj30906	not available		NA
	reCj30919	AT1G31320	LOB domain-containing protein 4(LBD4)	1.89e-58
	reCj30939	AT3G10870	methyl esterase 17(MES17)	9.05e-83
	reCj30952	AT3G10120	hypothetical protein	7.59e-08
	reCj30959	AT1G65980	thioredoxin-dependent peroxidase 1(TPX1)	3.78e-85
	reCj30966	AT5G65470	O-fucosyltransferase family protein	0.0517675
	reCj31040	AT5G24920	glutamine dumper 5(GDU5)	8.7e-05
	reCj31048	AT2G28305	Putative lysine decarboxylase family protein(LOG1)	1.15e-98
	reCj31184	AT5G02020	E3 ubiquitin-protein ligase RLIM-like protein(SIS)	3.18e-06
	reCj31197	AT4G14830	17.6 kDa class II heat shock protein(HSP1)	7.1e-16
	reCj31246	AT3G56820	RmlC-type cupin	3.43e-51
	reCj31247	AT1G73080	PEP1 receptor 1(PEPR1)	2.9e-68
	reCj31250	AT1G76050	Pseudouridine synthase family protein	1.21e-56
	reCj31258	AT1G52120	Mannose-binding lectin superfamily protein	1.68431
	reCj31338	AT5G51700	cysteine and histidine-rich domain-containing protein RAR1(PBS2)	2.55817
	reCj31341	AT1G21065	secondary thiamine-phosphate synthase enzyme	7.02e-79
	reCj31342	AT1G78600	light-regulated zinc finger protein 1(LZF1)	3.19364
	reCj31412	AT1G22930	T-complex protein 11	5.89876
	reCj31445	AT1G17170	glutathione S-transferase TAU 24(GSTU24)	1.11e-42
	reCj31470	AT3G13175	transmembrane protein	0.138777
	reCj31473	not available		NA
	reCj31487	AT1G17860	Kunitz family trypsin and protease inhibitor protein	2.72e-06
	reCj31496	not available		NA
	reCj31510	AT2G21340	MATE efflux family protein	8.56e-89
[truncated: 6,207 more rows]

## Sheet: Additional file 5C
cluster	Measurement ID	TAIR_ID	Gene Name	E-value
C1	reCj00028	AT3G47340	glutamine-dependent asparagine synthase 1(ASN1)	0
	reCj02472	AT5G43830	aluminum induced protein with YGL and LRDR motifs	1.63e-97
	reCj04989	AT1G07130	Nucleic acid-binding, OB-fold-like protein(STN1)	3.9e-38
	reCj05789	AT5G22280	peptidyl-prolyl cis-trans isomerase G	1.07e-18
	reCj07070	not available		NA
	reCj08803	AT4G13940	S-adenosyl-L-homocysteine hydrolase(HOG1)	0
	reCj08994	AT3G19910	RING/U-box superfamily protein	2.78e-56
	reCj12293	AT1G63850	BTB/POZ domain-containing protein	7.26e-59
	reCj12476	AT1G64650	Major facilitator superfamily protein	0
	reCj12483	AT4G31460	Ribosomal L28 family	3.84e-68
	reCj12680	AT1G52900	Toll-Interleukin-Resistance (TIR) domain family protein	4.91e-10
	reCj12735	AT5G03330	Cysteine proteinases superfamily protein	4.68e-67
	reCj13676	AT5G03290	isocitrate dehydrogenase V(IDH-V)	0
	reCj13690	AT4G09100	RING/U-box superfamily protein	4.68e-14
	reCj13738	AT4G02330	Plant invertase/pectin methylesterase inhibitor superfamily(ATPMEPCRB)	7.8e-141
	reCj13739	AT4G02330	Plant invertase/pectin methylesterase inhibitor superfamily(ATPMEPCRB)	8.71e-119
	reCj13747	AT3G19120	PIF / Ping-Pong family of plant transposase	3.56e-11
	reCj14454	AT3G51790	transmembrane protein G1P-related 1(G1)	7.88e-83
	reCj14546	AT2G28840	hypothetical protein(XBAT31)	0
	reCj14770	AT3G17000	ubiquitin-conjugating enzyme 32(UBC32)	7.3e-109
	reCj14833	AT5G58010	LJRHL1-like 3(LRL3)	5.24e-46
	reCj14879	AT1G79360	organic cation/carnitine transporter 2(OCT2)	3.8e-26
	reCj14908	AT2G24580	FAD-dependent oxidoreductase family protein	4.13e-131
	reCj14996	AT5G38900	Thioredoxin superfamily protein	6.42e-69
	reCj14997	AT5G38900	Thioredoxin superfamily protein	1.62e-69
	reCj15404	AT1G23740	Oxidoreductase, zinc-binding dehydrogenase family protein(AOR)	3.98e-85
	reCj15405	AT1G23740	Oxidoreductase, zinc-binding dehydrogenase family protein(AOR)	3.67e-66
	reCj15519	AT1G72750	translocase inner membrane subunit 23-2(TIM23-2)	1.67e-55
	reCj15520	AT5G51550	EXORDIUM like 3(EXL3)	2.51e-137
	reCj15741	AT3G22230	Ribosomal L27e protein family	5.64e-71
	reCj16168	AT5G64260	EXORDIUM like 2(EXL2)	9.17e-108
	reCj16169	AT5G64260	EXORDIUM like 2(EXL2)	6.29e-22
	reCj16170	AT4G25835	P-loop containing nucleoside triphosphate hydrolases superfamily protein	4.64e-75
	reCj16356	AT2G05630	Ubiquitin-like superfamily protein(ATG8D)	9.4e-63
	reCj16666	AT5G64260	EXORDIUM like 2(EXL2)	1.66e-55
	reCj16772	AT1G10630	ADP-ribosylation factor A1F(ARFA1F)	1.01e-128
	reCj17176	AT2G39540	Gibberellin-regulated family protein	2.19e-21
	reCj17240	AT3G29130	kxDL motif protein	3.19e-38
	reCj17344	AT5G65740	zinc ion binding protein	5.82e-45
	reCj17775	AT3G11130	Clathrin, heavy chain	0
	reCj17945	AT1G22770	gigantea protein (GI)(GI)	0
	reCj18235	AT5G24810	ABC1 family protein	0
	reCj18266	AT1G68020	UDP-Glycosyltransferase / trehalose-phosphatase family protein(ATTPS6)	0
	reCj18288	AT4G16660	heat shock protein 70 (Hsp 70) family protein	0
	reCj18469	AT1G53300	tetratricopetide-repeat thioredoxin-like 1(TTL1)	5.92e-176
	reCj18492	AT5G11850	Protein kinase superfamily protein	0
	reCj18506	AT2G05710	aconitase 3(ACO3)	0
	reCj18540	AT4G21700	DUF2921 family protein, putative (DUF2921)	5.83e-128
	reCj18653	AT1G76390	ARM repeat superfamily protein(PUB43)	6.04e-107
	reCj18825	AT4G32300	S-domain-2 5(SD2-5)	2.04e-125
	reCj18855	AT5G63810	beta-galactosidase 10(BGAL10)	0
	reCj18924	AT4G24190	Chaperone protein htpG family protein(SHD)	0
	reCj19055	AT4G37870	phosphoenolpyruvate carboxykinase 1(PCK1)	0
	reCj19071	AT3G46510	plant U-box 13(PUB13)	0
	reCj19119	AT5G17920	Cobalamin-independent synthase family protein(ATMS1)	0
	reCj19138	AT5G14720	Protein kinase superfamily protein	9.3e-141
	reCj19185	AT4G29010	Enoyl-CoA hydratase/isomerase family(AIM1)	0
	reCj19392	AT5G25050	Major facilitator superfamily protein	1.07e-171
	reCj19453	AT1G04430	S-adenosyl-L-methionine-dependent methyltransferases superfamily protein	0
	reCj19454	AT1G49760	poly(A) binding protein 8(PAB8)	0
	reCj19475	AT3G57520	seed imbibition 2(SIP2)	0
	reCj19488	AT1G12360	Sec1/munc18-like (SM) proteins superfamily(KEU)	0
	reCj19664	AT3G56680	Single-stranded nucleic acid binding R3H protein	4.22e-52
	reCj19881	AT5G35700	fimbrin-like protein 2(FIM5)	0
	reCj20079	AT3G03060	P-loop containing nucleoside triphosphate hydrolases superfamily protein	0
	reCj20310	AT3G02020	aspartate kinase 3(AK3)	0
	reCj20338	AT2G01170	bidirectional amino acid transporter 1(BAT1)	5.85e-131
	reCj20383	AT1G77840	Translation initiation factor IF2/IF5	6.64e-145
	reCj20428	AT5G12180	calcium-dependent protein kinase 17(CPK17)	0
	reCj20558	AT1G28050	B-box type zinc finger protein with CCT domain-containing protein(BBX13)	2.21e-27
	reCj20576	AT1G80270	PENTATRICOPEPTIDE REPEAT 596(PPR596)	2.5e-105
	reCj20587	AT1G45688	transmembrane protein	3.34e-77
	reCj20811	AT5G08370	alpha-galactosidase 2(AGAL2)	0
	reCj20832	AT3G45040	phosphatidate cytidylyltransferase family protein	2.93e-154
	reCj20840	AT5G07990	Cytochrome P450 superfamily protein(TT7)	3.89e-131
	reCj20906	AT2G19880	Nucleotide-diphospho-sugar transferases superfamily protein	0
	reCj20907	AT5G53450	OBP3-responsive protein 1(ORG1)	0
	reCj20920	AT1G76660	hydroxyproline-rich glycoprotein family protein	4.56e-46
	reCj20923	AT3G23990	heat shock protein 60(HSP60)	0
	reCj20930	AT1G77210	sugar transporter 14(STP14)	0
	reCj20959	AT4G38280	integral membrane hemolysin-III-like protein	0.000140438
	reCj21093	AT4G31990	aspartate aminotransferase 5(ASP5)	0
	reCj21144	AT3G55080	SET domain-containing protein	4.04e-140
	reCj21165	AT3G01040	galacturonosyltransferase 13(GAUT13)	0
	reCj21184	AT3G62720	xylosyltransferase 1(XT1)	0
	reCj21186	AT5G61790	calnexin 1(CNX1)	0
	reCj21218	AT1G07030	Mitochondrial substrate carrier family protein	8.28e-118
	reCj21287	AT2G39710	Eukaryotic aspartyl protease family protein	2.22e-117
	reCj21369	AT1G08450	calreticulin 3(CRT3)	0
	reCj21424	AT2G36630	Sulfite exporter TauE/SafE family protein	3.22e-140
	reCj21468	AT1G14000	VH1-interacting kinase(VIK)	0
	reCj21563	AT5G03160	DnaJ P58IPK-like protein(P58IPK)	4.27e-165
	reCj21615	AT5G25830	GATA transcription factor 12(GATA12)	5.32e-50
	reCj21826	AT5G44070	phytochelatin synthase 1 (PCS1)(CAD1)	0
	reCj21964	AT5G42900	cold regulated protein 27(COR27)	1.02e-06
	reCj21979	AT4G03110	RNA-binding protein-defense related 1(RBP-DR1)	2.07e-171
	reCj21980	AT1G72280	endoplasmic reticulum oxidoreductins 1(ERO1)	0
	reCj22061	AT2G20120	CONTINUOUS VASCULAR RING protein (DUF502)(COV1)	4.3e-123
	reCj22096	AT5G35460	membrane protein	1.98e-139
	reCj22129	AT2G33150	peroxisomal 3-ketoacyl-CoA thiolase 3(PKT3)	0
	reCj22167	AT5G66460	Glycosyl hydrolase superfamily protein(MAN7)	0.547591
	reCj22194	AT5G47720	Thiolase family protein(AACT1)	0
	reCj22208	AT5G49720	glycosyl hydrolase 9A1(GH9A1)	0
	reCj22253	AT3G19260	LAG1 homologue 2(LOH2)	1.45e-118
	reCj22264	AT4G35630	phosphoserine aminotransferase(PSAT)	0
	reCj22292	AT1G20330	sterol methyltransferase 2(SMT2)	0
	reCj22303	AT5G26030	ferrochelatase 1(FC1)	0
	reCj22313	AT5G23250	Succinyl-CoA ligase, alpha subunit	3.14e-153
	reCj22343	AT1G32790	CTC-interacting domain 11(CID11)	4.86e-116
	reCj22504	AT5G14780	formate dehydrogenase(FDH)	0
	reCj22513	AT4G37530	Peroxidase superfamily protein	5.84e-141
	reCj22529	AT2G01050	zinc ion binding / nucleic acid binding protein	4.97e-14
	reCj22548	AT5G09810	actin 7(ACT7)	0
	reCj22618	AT5G14550	Core-2/I-branching beta-1,6-N-acetylglucosaminyltransferase family protein	2.5e-126
	reCj22664	AT5G26340	Major facilitator superfamily protein(MSS1)	0
	reCj22733	AT1G75260	oxidoreductases, acting on NADH or NADPH	1.68e-11
	reCj22773	AT4G10960	UDP-D-glucose/UDP-D-galactose 4-epimerase 5(UGE5)	0
	reCj22835	AT3G05100	S-adenosyl-L-methionine-dependent methyltransferases superfamily protein	1.38e-124
	reCj22853	AT5G54590	Protein kinase superfamily protein(CRLK1)	0
	reCj22856	AT4G10750	Phosphoenolpyruvate carboxylase family protein	1.44e-89
	reCj22884	AT5G64510	tunicamycin induced protein(TIN1)	1.84e-111
	reCj22918	AT4G24290	MAC/Perforin domain-containing protein	0
	reCj22925	AT2G46870	AP2/B3-like transcriptional factor family protein(NGA1)	1.04e-46
	reCj22989	AT1G66200	hypothetical protein(GSR2)	0
	reCj22992	AT1G10280	Core-2/I-branching beta-1,6-N-acetylglucosaminyltransferase family protein	7.39e-145
	reCj23046	AT1G68810	basic helix-loop-helix (bHLH) DNA-binding superfamily protein	6.31e-47
	reCj23120	AT4G34860	Plant neutral invertase family protein(A/N-InvB)	0
	reCj23130	AT5G49700	Putative AT-hook DNA-binding family protein	7.73e-51
	reCj23134	AT1G04980	PDI-like 2-2(PDIL2-2)	0
	reCj23173	AT2G36900	membrin 11(MEMB11)	1.08e-79
	reCj23186	AT1G09530	phytochrome interacting factor 3(PIF3)	7.21e-34
	reCj23213	AT5G56950	nucleosome assembly protein 1;3(NAP1;3)	3.44e-81
	reCj23243	AT1G06570	4-hydroxyphenylpyruvate dioxygenase(PDS1)	0
	reCj23276	AT3G23690	basic helix-loop-helix (bHLH) DNA-binding superfamily protein	1.44e-54
	reCj23283	AT2G14530	TRICHOME BIREFRINGENCE-LIKE 13(TBL13)	1.12e-178
	reCj23299	AT3G50070	CYCLIN D3;3(CYCD3;3)	2.35e-62
	reCj23334	AT3G48530	SNF1-related protein kinase regulatory subunit gamma 1(KING1)	2.18e-162
	reCj23394	AT4G08150	homeobox knotted-like protein(KNAT1)	3.16e-74
	reCj23408	AT5G27490	Integral membrane Yip1 family protein	2.02e-138
	reCj23410	AT1G18950	DDT domain superfamily	1.94e-95
	reCj23451	AT3G11320	Nucleotide-sugar transporter family protein	4.51e-174
	reCj23612	AT1G26520	Cobalamin biosynthesis CobW-like protein	6.09e-143
	reCj23661	AT5G53050	alpha/beta-Hydrolases superfamily protein	5.35e-135
	reCj23667	AT1G57680	plasminogen activator inhibitor(Cand1)	8.86e-43
	reCj23692	AT5G14040	phosphate transporter 3;1(PHT3;1)	0
	reCj23734	AT3G51160	NAD(P)-binding Rossmann-fold superfamily protein(MUR1)	0
	reCj23735	AT5G62420	NAD(P)-linked oxidoreductase superfamily protein	1.53e-115
	reCj23752	AT3G07350	sulfate/thiosulfate import ATP-binding protein, putative (DUF506)	3.47e-48
	reCj23757	AT1G01720	NAC (No Apical Meristem) domain transcriptional regulator superfamily protein(ATAF1)	5.14e-90
	reCj23763	AT2G26100	Galactosyltransferase family protein	3.09e-152
	reCj23801	AT5G08370	alpha-galactosidase 2(AGAL2)	2.58e-177
	reCj23815	AT5G57480	P-loop containing nucleoside triphosphate hydrolases superfamily protein	4.01e-106
	reCj23847	AT2G40300	ferritin 4(FER4)	4.08e-84
	reCj23871	AT5G64510	tunicamycin induced protein(TIN1)	7.61e-111
	reCj23882	AT5G58730	pfkB-like carbohydrate kinase family protein(Mik)	1.47e-70
	reCj23887	AT5G25560	CHY-type/CTCHY-type/RING-type Zinc finger protein	7.75e-131
	reCj23895	AT5G25280	serine-rich protein-like protein	2.05e-29
	reCj23950	AT1G63840	RING/U-box superfamily protein	4.68e-16
	reCj23994	AT1G26560	beta glucosidase 40(BGLU40)	0
	reCj24016	AT1G52540	Protein kinase superfamily protein	1.82e-113
	reCj24034	AT4G37680	heptahelical protein 4(HHP4)	1.06e-148
	reCj24095	AT1G28960	nudix hydrolase homolog 15(NUDX15)	2.57e-95
	reCj24145	AT2G39840	type one serine/threonine protein phosphatase 4(TOPP4)	0
	reCj24166	AT1G77120	alcohol dehydrogenase 1(ADH1)	0
	reCj24203	AT3G05290	peroxisomal adenine nucleotide carrier 1(PNC1)	7.27e-107
	reCj24218	AT5G66770	GRAS family transcription factor	2.41e-61
	reCj24413	AT1G18640	3-phosphoserine phosphatase(PSP)	1.18e-114
	reCj24476	AT3G46060	RAB GTPase homolog 8A(RABE1c)	1.7e-106
	reCj24504	AT1G77120	alcohol dehydrogenase 1(ADH1)	0
	reCj24516	AT5G54160	O-methyltransferase 1(OMT1)	4.15e-148
	reCj24577	AT3G26744	basic helix-loop-helix (bHLH) DNA-binding superfamily protein(ICE1)	1.95e-60
	reCj24592	AT5G66330	Leucine-rich repeat (LRR) family protein	2.62e-95
	reCj24644	AT5G59960	K-stimulated pyrophosphate-energized sodium pump protein	1.58e-160
	reCj24753	AT3G62600	DNAJ heat shock family protein(ATERDJ3B)	1.79e-175
	reCj24810	AT2G23060	Acyl-CoA N-acyltransferases (NAT) superfamily protein	4.98e-140
	reCj24827	AT3G01800	Ribosome recycling factor	7.99e-91
	reCj24847	AT5G59740	UDP-N-acetylglucosamine (UAA) transporter family	7.91e-168
	reCj24887	AT4G25000	alpha-amylase-like protein(AMY1)	7.06e-163
	reCj24907	AT3G50790	esterase/lipase/thioesterase family protein	5.57e-164
	reCj24957	AT4G17420	Tryptophan RNA-binding attenuator protein-like protein	5.19e-125
	reCj24978	AT5G15120	2-aminoethanethiol dioxygenase, putative (DUF1637)	3.71e-75
	reCj25092	AT5G05830	RING/FYVE/PHD zinc finger superfamily protein	1.42e-25
	reCj25138	AT2G45010	PLAC8 family protein	1.09e-99
	reCj25143	AT5G02230	Haloacid dehalogenase-like hydrolase (HAD) superfamily protein	3.89e-112
	reCj25185	AT3G04300	RmlC-like cupins superfamily protein	9.53e-37
	reCj25235	AT5G12170	CRT (chloroquine-resistance transporter)-like transporter 3(CLT3)	1.41e-116
	reCj25249	AT1G28220	purine permease 3(PUP3)	1.01e-110
	reCj25269	AT3G54400	Eukaryotic aspartyl protease family protein	6.48e-70
	reCj25380	AT1G30540	Actin-like ATPase superfamily protein	2.72e-134
	reCj25443	AT5G37475	Translation initiation factor eIF3 subunit	6.84e-47
	reCj25459	AT5G09995	transmembrane protein	9.16e-64
	reCj25484	AT4G28560	ROP-interactive CRIB motif-containing protein 7(RIC7)	2.98e-87
	reCj25485	AT4G35320	hypothetical protein	6.83e-07
	reCj25490	AT1G11545	xyloglucan endotransglucosylase/hydrolase 8(XTH8)	2.97e-128
	reCj25505	AT5G63140	purple acid phosphatase 29(PAP29)	1.85e-145
	reCj25551	AT4G11600	glutathione peroxidase 6(GPX6)	9.98e-90
	reCj25645	AT3G45230	hydroxyproline-rich glycoprotein family protein	1.83e-05
	reCj25798	AT2G33490	hydroxyproline-rich glycoprotein family protein	3.88e-61
	reCj25806	AT4G17960	phospholipid hydroperoxide glutathione peroxidase	3.62e-25
	reCj25884	AT1G19330	histone deacetylase complex subunit	5.27e-63
	reCj25916	AT2G01250	Ribosomal protein L30/L7 family protein	3.22e-115
	reCj25943	AT4G10490	2-oxoglutarate (2OG) and Fe(II)-dependent oxygenase superfamily protein	5.72e-147
	reCj26057	AT3G17940	Galactose mutarotase-like superfamily protein	2.13e-136
	reCj26068	AT5G62440	EMB514 (DUF3223)	1.3e-47
	reCj26070	AT1G10380	Putative membrane lipoprotein	6.82e-59
	reCj26076	AT3G06460	GNS1/SUR4 membrane protein family	2.5e-12
	reCj26233	AT1G70480	OBP32pep, putative (DUF220)	1.49e-89
	reCj26296	AT3G45970	expansin-like A1(EXLA1)	3.04e-78
	reCj26372	AT2G24290	ubiquitin-associated protein (DUF1068)	8.8e-48
	reCj26429	AT3G10620	nudix hydrolase homolog 26(NUDX26)	9.72e-79
	reCj26463	AT4G37260	myb domain protein 73(MYB73)	1.31e-66
	reCj26484	AT5G64260	EXORDIUM like 2(EXL2)	6.09e-109
	reCj26501	AT4G38260	transport/golgi organization-like protein (DUF833)	8.41e-81
	reCj26523	AT4G19140	exopolysaccharide production negative regulator	1.32e-34
	reCj26554	AT1G65980	thioredoxin-dependent peroxidase 1(TPX1)	1.5e-85
	reCj26580	AT1G69780	Homeobox-leucine zipper protein family(ATHB13)	1.46e-32
	reCj26646	AT3G52820	purple acid phosphatase 22(PAP22)	2.98e-171
	reCj26687	AT4G32390	Nucleotide-sugar transporter family protein	7.81e-161
	reCj26688	AT1G47420	succinate dehydrogenase 5(SDH5)	2.14e-65
	reCj26742	AT1G77640	Integrase-type DNA-binding superfamily protein	3.23e-24
	reCj26752	AT1G74050	Ribosomal protein L6 family protein	3.46e-94
	reCj26757	AT2G38740	Haloacid dehalogenase-like hydrolase (HAD) superfamily protein	4.26e-79
	reCj26862	AT3G51980	ARM repeat superfamily protein	8.21e-119
	reCj26886	AT3G50830	cold-regulated 413-plasma membrane 2(COR413-PM2)	3.52e-67
	reCj26896	AT4G29520	nucleophosmin	1.36e-80
	reCj26907	AT4G34670	Ribosomal protein S3Ae	1.29e-145
	reCj26969	AT4G36810	geranylgeranyl pyrophosphate synthase 1(GGPS1)	2.85e-54
	reCj26993	AT1G11545	xyloglucan endotransglucosylase/hydrolase 8(XTH8)	4.93e-127
	reCj27104	AT3G19010	2-oxoglutarate (2OG) and Fe(II)-dependent oxygenase superfamily protein	2.63e-47
	reCj27110	AT2G37250	adenosine kinase(ADK)	2e-111
	reCj27145	AT3G07680	emp24/gp25L/p24 family/GOLD family protein(p24beta2)	2.17e-98
	reCj27157	AT5G64260	EXORDIUM like 2(EXL2)	3.36e-100
	reCj27257	AT5G48300	ADP glucose pyrophosphorylase 1(ADG1)	6.47e-169
	reCj27281	AT1G04040	HAD superfamily, subfamily IIIB acid phosphatase	8.09e-72
	reCj27419	AT5G13070	MSF1-like family protein	1.18e-87
	reCj27669	AT1G72360	Integrase-type DNA-binding superfamily protein(ERF73)	1.43e-27
	reCj27681	AT2G16710	Iron-sulfur cluster biosynthesis family protein	5.73e-59
	reCj27729	AT1G26690	emp24/gp25L/p24 family/GOLD family protein	4.57e-73
	reCj27763	AT5G64260	EXORDIUM like 2(EXL2)	9.63e-85
	reCj27780	AT5G55050	GDSL-like Lipase/Acylhydrolase superfamily protein	5.74e-92
	reCj27782	AT5G20160	Ribosomal protein L7Ae/L30e/S12e/Gadd45 family protein	3.23e-67
	reCj27801	AT4G22220	SufE/NifU family protein(ISU1)	7.29e-78
	reCj27820	AT5G16450	Ribonuclease E inhibitor RraA/Dimethylmenaquinone methyltransferase	3.12e-81
	reCj27904	AT4G15093	catalytic LigB subunit of aromatic ring-opening dioxygenase family(LigB)	1.97e-111
	reCj27928	AT5G59410	Rab5-interacting family protein	2.02e-54
	reCj27967	AT4G27960	ubiquitin conjugating enzyme 9(UBC9)	9.26e-100
	reCj27972	AT4G10500	2-oxoglutarate (2OG) and Fe(II)-dependent oxygenase superfamily protein	7.53e-127
	reCj27974	AT1G64640	early nodulin-like protein 8(ENODL8)	5.96e-20
	reCj27992	AT4G21585	endonuclease 4(ENDO4)	2.92e-122
	reCj28011	AT5G15710	Galactose oxidase/kelch repeat superfamily protein	8.24e-19
	reCj28102	AT5G10530	Concanavalin A-like lectin protein kinase family protein	7.77e-105
	reCj28119	AT1G75440	ubiquitin-conjugating enzyme 16(UBC16)	3.24e-94
	reCj28167	AT1G13380	sodium/hydrogen exchanger (DUF1218)	2.81e-50
	reCj28184	AT3G48180	CDP-diacylglycerol-glycerol-3-phosphate 3-phosphatidyltransferase	9.88e-10
	reCj28257	AT4G21310	transmembrane protein, putative (DUF1218)	4.51e-49
	reCj28262	AT4G08950	Phosphate-responsive 1 family protein(EXO)	1.97e-85
	reCj28296	AT2G47520	Integrase-type DNA-binding superfamily protein(ERF71)	4.3e-22
	reCj28299	AT4G11600	glutathione peroxidase 6(GPX6)	1.48e-92
	reCj28317	AT5G09770	Ribosomal protein L17 family protein	2.15e-59
	reCj28344	AT3G43810	calmodulin 7(CAM7)	7.22e-95
	reCj28420	AT5G13490	ADP/ATP carrier 2(AAC2)	8.55e-51
	reCj28444	AT3G50845	MIP18 family protein (DUF59)	2.05e-63
	reCj28447	AT5G67070	ralf-like 34(RALFL34)	2.12e-25
	reCj28525	AT5G03345	membrane magnesium transporter-like protein	1e-31
	reCj28536	AT4G17390	Ribosomal protein L23/L15e family protein	7.18e-102
	reCj28576	AT2G23970	Class I glutamine amidotransferase-like superfamily protein	2.65e-74
	reCj28580	AT4G03210	xyloglucan endotransglucosylase/hydrolase 9(XTH9)	2.6e-107
	reCj28642	AT4G30270	xyloglucan endotransglucosylase/hydrolase 24(XTH24)	4.45e-126
	reCj28644	AT1G26600	CLAVATA3/ESR-RELATED 9(CLE9)	0.0133239
	reCj28666	AT2G46000	LDL receptor wingless signaling/trafficking chaperone	3.91e-41
	reCj28691	AT4G00100	ribosomal protein S13A(RPS13A)	2.88e-96
	reCj28706	AT1G22450	cytochrome C oxidase 6B(COX6B)	9.49e-44
	reCj28754	AT1G54290	Translation initiation factor SUI1 family protein	1.96e-69
	reCj28765	AT5G64260	EXORDIUM like 2(EXL2)	2.36e-110
	reCj28783	AT5G64260	EXORDIUM like 2(EXL2)	4.36e-110
	reCj28822	AT2G06255	ELF4-like 3(ELF4-L3)	7.78e-30
	reCj28897	AT5G07900	Mitochondrial transcription termination factor family protein	3.09e-10
	reCj28949	AT1G03687	DTW domain-containing protein	4.78e-57
	reCj28971	AT1G72510	DUF1677 family protein (DUF1677)	2.18e-37
	reCj29016	AT5G65660	hydroxyproline-rich glycoprotein family protein	1.19e-10
	reCj29094	AT1G26770	expansin A10(EXPA10)	1.72e-129
	reCj29162	AT1G60060	Serine/threonine-protein kinase WNK (With No Lysine)-like protein	1.81e-70
	reCj29249	AT3G15780	transmembrane protein	0.0598277
	reCj29254	AT1G23750	Nucleic acid-binding, OB-fold-like protein	1.3e-53
	reCj29301	AT2G27070	response regulator 13(RR13)	1.42159
	reCj29313	AT1G52720	hypothetical protein	9.53e-10
	reCj29315	AT5G65660	hydroxyproline-rich glycoprotein family protein	6.86e-09
	reCj29351	AT1G56340	calreticulin 1a(CRT1a)	5.82e-07
	reCj29366	AT1G02180	ferredoxin-like protein	3.88e-43
	reCj29385	AT1G77350	keratinocyte-associated-like protein	1.22e-46
	reCj29442	AT3G48030	hypoxia-responsive family protein / zinc finger (C3HC4-type RING finger) family protein	4.8e-23
	reCj29508	AT3G08890	hypothetical protein (Protein of unknown function, DUF538)	5.86e-74
	reCj29678	AT3G56500	serine-rich protein-like protein	4.61e-09
	reCj29723	AT4G15630	Uncharacterized protein family (UPF0497)	5.72e-13
	reCj29752	AT2G30490	cinnamate-4-hydroxylase(C4H)	1.76e-140
	reCj29787	AT2G28260	cyclic nucleotide-gated channel 15(CNGC15)	1.34e-90
	reCj29801	AT5G25280	serine-rich protein-like protein	1.01e-27
	reCj29839	AT3G53630	hypothetical protein	3.47e-37
	reCj29865	AT2G19680	Mitochondrial ATP synthase subunit G protein	6.87e-55
	reCj29982	AT1G61590	Protein kinase superfamily protein	0.148213
	reCj30020	AT5G13900	Bifunctional inhibitor/lipid-transfer protein/seed storage 2S albumin superfamily protein	7.03e-14
	reCj30027	AT1G01490	Heavy metal transport/detoxification superfamily protein	1.43e-17
	reCj30165	AT3G43850	hypothetical protein	8.07e-16
	reCj30169	AT4G02360	transmembrane protein, putative (Protein of unknown function, DUF538)	8.47e-38
	reCj30186	AT5G01880	RING/U-box superfamily protein	6.45e-25
	reCj30191	AT5G62300	Ribosomal protein S10p/S20e family protein	8.99e-64
	reCj30199	AT4G29480	Mitochondrial ATP synthase subunit G protein	3.91e-47
	reCj30240	AT1G20460	NADH-ubiquinone oxidoreductase chain	1.74e-20
	reCj30264	AT3G54980	Pentatricopeptide repeat (PPR) superfamily protein	1.08514
	reCj30290	AT2G30870	glutathione S-transferase PHI 10(GSTF10)	2.28e-67
	reCj30343	not available		NA
	reCj30456	AT2G18740	Small nuclear ribonucleoprotein family protein	4.61e-52
	reCj30459	AT3G20060	ubiquitin-conjugating enzyme19(UBC19)	8.47e-72
	reCj30462	AT1G71520	Integrase-type DNA-binding superfamily protein	1.26e-11
	reCj30465	not available		NA
	reCj30622	AT3G27010	TEOSINTE BRANCHED 1, cycloidea, PCF (TCP)-domain family protein 20(TCP20)	4.84e-35
	reCj30672	AT1G68526	hypothetical protein	0.142664
	reCj30770	AT5G23395	Cox19-like CHCH family protein(MIA40)	1.62e-30
	reCj30788	AT1G56130	Leucine-rich repeat transmembrane protein kinase	5.94e-41
	reCj30871	AT5G62865	hypothetical protein	5.08e-05
	reCj30885	AT3G27970	Exonuclease family protein	1.68959
	reCj30895	AT4G30270	xyloglucan endotransglucosylase/hydrolase 24(XTH24)	4.53e-119
	reCj30905	not available		NA
	reCj30908	AT2G21940	shikimate kinase 1(SK1)	0.0053916
	reCj30938	AT1G53030	Cytochrome C oxidase copper chaperone (COX17)	1.12e-21
	reCj31004	AT5G37780	calmodulin 1(CAM1)	3.34e-86
	reCj31025	AT3G62550	Adenine nucleotide alpha hydrolases-like superfamily protein	9.59e-43
	reCj31082	AT5G35732	hypothetical protein	0.059398
	reCj31143	AT1G52140	Avr9/Cf-9 rapidly elicited protein	2.34e-09
	reCj31411	AT5G56680	Class II aminoacyl-tRNA and biotin synthetases superfamily protein(SYNC1)	1.88962
	reCj31413	AT3G04400	Ribosomal protein L14p/L23e family protein(emb2171)	3.96e-86
	reCj31463	AT5G64260	EXORDIUM like 2(EXL2)	4.52e-69
	reCj31479	AT4G10810	hypothetical protein	8.74e-11
	reCj31596	AT1G09560	germin-like protein 5(GLP5)	4.3e-75
	reCj31750	AT1G68680	SH3/FCH domain protein	2.99e-25
	reCj31794	not available		NA
	reCj31891	AT5G66590	CAP (Cysteine-rich secretory proteins, Antigen 5, and Pathogenesis-related 1 protein) superfamily protein	2.38e-49
	reCj31956	AT1G01490	Heavy metal transport/detoxification superfamily protein	4.15e-13
	reCj32094	AT5G43970	translocase of outer membrane 22-V(TOM22-V)	3.48e-28
	reCj32202	AT5G60460	Preprotein translocase Sec, Sec61-beta subunit protein	1.06e-17
	reCj32208	AT1G22790	Low affinity potassium transport system protein	0.00116195
	reCj32230	AT1G08630	threonine aldolase 1(THA1)	2.07e-121
	reCj32402	not available		NA
	reCj32493	not available		NA
	reCj32670	AT2G30860	glutathione S-transferase PHI 9(GSTF9)	5.01e-77
	reCj32805	AT5G21960	Integrase-type DNA-binding superfamily protein	2.31e-28
	reCj32890	AT2G15910	CSL zinc finger domain-containing protein	2.11e-34
	reCj33069	AT3G25400	dCTP pyrophosphatase-like protein	1.5e-46
	reCj33087	AT2G18370	Bifunctional inhibitor/lipid-transfer protein/seed storage 2S albumin superfamily protein	8.66e-19
	reCj33230	AT4G13830	DNAJ-like 20(J20)	8.04e-20
	reCj33318	AT2G37750	hypothetical protein	0.00408365
	reCj33396	AT5G05280	RING/U-box superfamily protein	5.86e-27
	reCj33404	AT1G14970	O-fucosyltransferase family protein	4.43e-30
	reCj33511	AT2G22860	phytosulfokine 2 precursor(PSK2)	1.39e-09
	reCj33513	AT1G03110	Transducin/WD40 repeat-like superfamily protein(TRM82)	2.89233
	reCj33604	AT4G08267	hAT transposon superfamily protein	8.36296
	reCj33607	AT5G60460	Preprotein translocase Sec, Sec61-beta subunit protein	1.79e-18
	reCj33622	AT1G29080	Papain family cysteine protease	1.11373
	reCj33751	AT1G33055	hypothetical protein	5.19e-07
	reCj33766	AT1G48120	serine/threonine-protein phosphatase 7 long form-like protein	1.45921
	reCj33780	AT1G49220	RING/U-box superfamily protein	8.86e-24
	reCj33797	not available		NA
	reCj33878	AT2G25820	Integrase-type DNA-binding superfamily protein(ESE2)	2.68e-15
	reCj33889	AT4G22200	potassium transport 2/3(KT2/3)	2.85e-11
	reCj33890	AT1G46768	related to AP2 1(RAP2.1)	2.32e-25
	reCj33999	AT5G41120	Esterase/lipase/thioesterase family protein	0.279667
	reCj34227	AT3G07530	integrator complex subunit	2.20285
	reCj34472	AT2G31200	actin depolymerizing factor 6(ADF6)	9.28e-30
C2	reCj04295	AT3G14310	pectin methylesterase 3(PME3)	2.56e-160
	reCj04297	AT3G14310	pectin methylesterase 3(PME3)	1.13e-160
	reCj04962	AT5G54970	hypothetical protein	0.000485297
	reCj04978	AT1G80940	Snf1 kinase interactor-like protein	2.97e-07
	reCj05972	AT5G52660	Homeodomain-like superfamily protein	9.97e-78
	reCj05989	AT3G53430	Ribosomal protein L11 family protein	1.16e-101
	reCj06011	AT5G46530	AWPM-19-like family protein	6.73e-48
	reCj06796	AT1G24020	MLP-like protein 423(MLP423)	9.82e-08
	reCj06907	AT2G40460	Major facilitator superfamily protein	1.58e-35
	reCj07042	AT1G76940	RNA-binding (RRM/RBD/RNP motifs) family protein	1.12e-36
	reCj07051	AT5G04800	Ribosomal S17 family protein	5.16e-72
	reCj07052	AT5G04800	Ribosomal S17 family protein	1e-71
	reCj07092	AT5G28060	Ribosomal protein S24e family protein	1.16e-65
	reCj08590	AT5G60160	Zn-dependent exopeptidases superfamily protein	0
	reCj08871	AT3G20390	endoribonuclease L-PSP family protein	3.23e-69
	reCj09138	AT3G16240	delta tonoplast integral protein(DELTA-TIP)	2.78e-106
	reCj09550	AT5G27830	folate receptor family protein	4.63e-58
	reCj09556	AT3G16210	F-box family protein	8.83e-05
	reCj09768	AT4G17310	hypothetical protein	7.38e-10
	reCj10660	AT1G80920	Chaperone DnaJ-domain superfamily protein(J8)	9.84e-25
	reCj10881	AT2G25170	chromatin remodeling factor CHD3 (PICKLE)(PKL)	0
	reCj11139	AT5G50920	CLPC homologue 1(CLPC1)	0
	reCj11454	AT4G33300	ADR1-like 1(ADR1-L1)	6.67e-153
	reCj11455	AT4G33300	ADR1-like 1(ADR1-L1)	9.79e-157
	reCj11814	AT5G57870	MIF4G domain-containing protein / MA3 domain-containing protein(eIFiso4G1)	0
	reCj11887	AT5G66760	succinate dehydrogenase 1-1(SDH1-1)	0
	reCj11976	AT4G35260	isocitrate dehydrogenase 1(IDH1)	0
	reCj11986	AT3G48080	alpha/beta-Hydrolases superfamily protein	8.4e-61
	reCj12073	AT5G01460	LMBR1-like membrane protein	0
	reCj12297	AT4G23550	WRKY family transcription factor(WRKY29)	1.96547
	reCj12302	AT5G12890	UDP-Glycosyltransferase superfamily protein	2.08e-112
	reCj12303	AT5G12890	UDP-Glycosyltransferase superfamily protein	9.3e-113
	reCj12344	AT3G13320	cation exchanger 2(CAX2)	0
	reCj12474	AT1G76160	SKU5 similar 5(sks5)	0
	reCj12588	AT1G80950	Phospholipid/glycerol acyltransferase family protein	5.25e-141
	reCj12690	AT1G24510	TCP-1/cpn60 chaperonin family protein	0
	reCj12817	AT3G06720	importin alpha isoform 1(IMPA-1)	3.76e-179
	reCj12894	AT5G04430	binding to TOMV RNA 1L (long form)(BTR1L)	2.08e-87
	reCj13106	AT5G20920	eukaryotic translation initiation factor 2 beta subunit(EIF2 BETA)	2.47e-123
	reCj13284	AT5G09810	actin 7(ACT7)	0
	reCj13714	AT1G80670	Transducin/WD40 repeat-like superfamily protein(RAE1)	1.34e-160
	reCj13936	AT5G19760	Mitochondrial substrate carrier family protein	1.35e-167
	reCj13950	AT2G01140	Aldolase superfamily protein(PDE345)	0
	reCj14180	AT1G07750	RmlC-like cupins superfamily protein	2.28e-140
	reCj14183	AT5G09960	sorbin/SH3 domain protein	3.07e-05
	reCj14498	AT2G17570	Undecaprenyl pyrophosphate synthetase family protein(cPT1)	7.71e-74
	reCj14500	AT3G25100	cell division cycle 45(CDC45)	0
	reCj14587	AT4G37830	cytochrome c oxidase-like protein	4.3e-31
	reCj14608	AT1G56700	Peptidase C15, pyroglutamyl peptidase I-like protein	3.09e-89
	reCj14632	AT1G80230	Rubredoxin-like superfamily protein	2.86e-39
	reCj14633	AT1G80230	Rubredoxin-like superfamily protein	2.79e-40
	reCj14810	AT3G58180	ARM repeat superfamily protein	1.21e-139
	reCj14850	AT1G69080	Adenine nucleotide alpha hydrolases-like superfamily protein	1.96e-38
	reCj15004	AT5G02610	Ribosomal L29 family protein	1.78e-59
	reCj15101	AT1G75030	thaumatin-like protein 3(TLP-3)	1.72e-90
	reCj15104	AT5G33370	GDSL-like Lipase/Acylhydrolase superfamily protein	4.34e-120
	reCj15270	AT1G69530	expansin A1(EXPA1)	3.42e-133
	reCj15385	AT4G09320	nucleoside diphosphate kinase(NDPK1)	1.03e-88
	reCj15400	AT1G26910	Ribosomal protein L16p/L10e family protein(RPL10B)	1.26e-140
	reCj15482	AT4G32530	ATPase, F0/V0 complex, subunit C protein	2.35e-74
	reCj15518	AT1G72750	translocase inner membrane subunit 23-2(TIM23-2)	3.51e-55
	reCj15583	AT3G51680	NAD(P)-binding Rossmann-fold superfamily protein(SDR2)	9.72e-68
	reCj15602	AT1G02780	Ribosomal protein L19e family protein(emb2386)	3.2e-96
	reCj15763	AT3G43520	Transmembrane proteins 14C	0.206613
	reCj15824	AT3G61320	Bestrophin-like protein	2.78e-121
	reCj15883	AT4G35410	Clathrin adaptor complex small chain family protein	1.26e-103
	reCj16189	AT1G60660	cytochrome B5-like protein(CB5LP)	1.42e-39
	reCj16237	AT2G20820	hypothetical protein	5.48e-19
	reCj16332	AT3G47650	DnaJ/Hsp40 cysteine-rich domain superfamily protein	1.35e-29
	reCj16396	AT2G44360	ecotropic viral integration site protein	7.92e-29
	reCj16442	AT4G17000	neurofilament heavy protein	0.126809
	reCj16482	AT2G34480	Ribosomal protein L18ae/LX family protein	1.07e-112
	reCj16517	AT1G74270	Ribosomal protein L35Ae family protein	1.97e-64
	reCj16534	not available		NA
	reCj16572	AT1G10865	cytochrome C oxidase assembly factor	7.59e-26
	reCj16628	AT2G40590	Ribosomal protein S26e family protein	5.35e-35
	reCj16787	AT2G37600	Ribosomal protein L36e family protein	3.7e-44
	reCj16887	AT1G26700	Seven transmembrane MLO family protein(MLO14)	0.498009
	reCj17157	AT1G35440	cyclin T1;1(CYCT1;1)	0.175279
	reCj17187	AT3G32030	Terpenoid cyclases/Protein prenyltransferases superfamily protein	3.12842
	reCj17247	AT1G34355	forkhead-associated (FHA) domain-containing protein(PS1)	2.29e-26
	reCj17254	AT2G28650	exocyst subunit exo70 family protein H8(EXO70H8)	2.24856
	reCj17286	AT5G53250	arabinogalactan protein 22(AGP22)	7.07e-07
	reCj17410	AT3G18080	B-S glucosidase 44(BGLU44)	0.0126489
	reCj17411	AT5G48380	BAK1-interacting receptor-like kinase 1(BIR1)	1.0839
	reCj17424	AT5G05180	myosin heavy chain, striated protein	6.79e-06
	reCj17509	not available		NA
	reCj17678	AT3G44260	Polynucleotidyl transferase, ribonuclease H-like superfamily protein(CAF1a)	2.54457
	reCj17908	AT4G31880	transcriptional regulator	7.13e-71
	reCj18017	AT5G18700	kinase family with ARM repeat domain-containing protein	0
	reCj18092	AT1G54280	ATPase E1-E2 type family protein / haloacid dehalogenase-like hydrolase family protein	0
	reCj18145	AT2G03430	Ankyrin repeat family protein	1.65e-08
	reCj18186	AT5G48600	structural maintenance of chromosome 3(SMC3)	0
	reCj18216	AT2G22610	Di-glucose binding protein with Kinesin motor domain-containing protein	0
	reCj18314	AT1G49630	presequence protease 2(PREP2)	0
	reCj18336	AT3G16060	ATP binding microtubule motor family protein	0
	reCj18350	AT5G62670	H[+]-ATPase 11(HA11)	0
	reCj18448	AT5G37630	ARM repeat superfamily protein(EMB2656)	0
	reCj18467	AT3G23670	phragmoplast-associated kinesin-related protein(KINESIN-12B)	5.08e-149
	reCj18611	AT2G20580	26S proteasome regulatory subunit S2 1A(RPN1A)	0
	reCj18640	AT4G19020	chromomethylase 2(CMT2)	0
	reCj18645	AT2G22610	Di-glucose binding protein with Kinesin motor domain-containing protein	0
	reCj18682	AT1G59540	P-loop containing nucleoside triphosphate hydrolases superfamily protein(ZCF125)	0
	reCj18712	AT2G16270	transmembrane protein	2.2e-06
	reCj18757	AT4G11050	glycosyl hydrolase 9C3(GH9C3)	0
	reCj18999	AT3G06030	NPK1-related protein kinase 3(NP3)	0
	reCj19013	AT4G21270	kinesin 1(ATK1)	0
	reCj19115	AT2G23450	Protein kinase superfamily protein	1.01e-172
	reCj19122	AT1G24330	ARM repeat superfamily protein	1.11e-171
	reCj19123	AT1G18550	ATP binding microtubule motor family protein	0
	reCj19131	AT5G20250	Raffinose synthase family protein(DIN10)	0
	reCj19177	AT3G53230	ATPase, AAA-type, CDC48 protein(AtCDC48B)	0
	reCj19180	AT3G14810	mechanosensitive channel of small conductance-like 5(MSL5)	0
	reCj19184	AT5G62410	structural maintenance of chromosomes 2(SMC2)	0
	reCj19232	AT5G58170	SHV3-like 5(SVL5)	0
	reCj19257	AT2G30820	aspartyl/glutamyl-tRNA(Asn/Gln) amidotransferase subunit	1.54e-25
	reCj19265	AT5G51600	Microtubule associated protein (MAP65/ASE1) family protein(PLE)	7.6e-172
	reCj19297	AT4G16120	COBRA-like protein-7 precursor(COBL7)	0
	reCj19316	AT3G07890	Ypt/Rab-GAP domain of gyp1p superfamily protein	0
	reCj19322	AT5G38690	Zinc-finger domain of monoamine-oxidase A repressor R1 protein	1.22e-63
	reCj19455	AT1G49870	myosin-2 heavy chain-like protein	1.42e-25
	reCj19457	not available		NA
	reCj19558	AT4G13370	serine/arginine repetitive matrix protein, putative (DUF936)	6.49e-71
	reCj19575	AT3G12670	CTP synthase family protein(emb2742)	0
	reCj19631	AT1G55020	lipoxygenase 1(LOX1)	0
	reCj19634	AT4G24620	phosphoglucose isomerase 1(PGI1)	0
	reCj19655	AT3G54750	downstream neighbor of Son	1.51e-104
	reCj19684	AT3G05420	acyl-CoA binding protein 4(ACBP4)	0
	reCj19689	AT1G67960	POLLEN DEFECTIVE IN GUIDANCE-like protein(POD1)	0
	reCj19790	AT4G00570	NAD-dependent malic enzyme 2(NAD-ME2)	0
	reCj19810	AT1G05500	Calcium-dependent lipid-binding (CaLB domain) family protein(NTMC2T2.1)	0
	reCj19818	AT1G03780	targeting protein for XKLP2(TPX2)	1.93e-33
	reCj19819	AT3G18040	MAP kinase 9(MPK9)	0
	reCj19834	AT4G27080	PDI-like 5-4(PDIL5-4)	0
	reCj19842	AT1G77720	putative protein kinase 1(PPK1)	0
	reCj19852	AT1G76490	hydroxy methylglutaryl CoA reductase 1(HMG1)	0
	reCj19962	AT1G51590	alpha-mannosidase 1(MNS1)	0
	reCj19977	AT5G62530	aldehyde dehydrogenase 12A1(ALDH12A1)	0
	reCj20035	AT4G29130	hexokinase 1(HXK1)	0
	reCj20070	AT5G64640	Plant invertase/pectin methylesterase inhibitor superfamily	2.06632
	reCj20135	AT4G39660	alanine:glyoxylate aminotransferase 2(AGT2)	0
	reCj20139	AT3G66658	aldehyde dehydrogenase 22A1(ALDH22A1)	0
	reCj20234	AT3G25800	protein phosphatase 2A subunit A2(PP2AA2)	0
	reCj20258	AT3G48160	DP-E2F-like 1(DEL1)	7.94e-68
	reCj20313	AT5G09690	magnesium transporter 7(MGT7)	4.02e-18
	reCj20331	AT3G48090	alpha/beta-Hydrolases superfamily protein(EDS1)	3.29e-61
	reCj20390	AT5G16620	hydroxyproline-rich glycoprotein family protein(TIC40)	1.25e-105
	reCj20403	AT5G47900	heparan-alpha-glucosaminide N-acetyltransferase-like protein (DUF1624)	1.38e-152
	reCj20435	AT2G21340	MATE efflux family protein	0
	reCj20502	AT1G63100	GRAS family transcription factor	1.07e-142
	reCj20521	AT5G24850	cryptochrome 3(CRY3)	0
	reCj20566	AT1G11000	Seven transmembrane MLO family protein(MLO4)	3.84e-179
	reCj20586	AT1G53210	sodium/calcium exchanger family protein / calcium-binding EF hand family protein	1.07e-171
	reCj20601	AT4G26450	hypothetical protein	0.198553
	reCj20626	AT3G16170	AMP-dependent synthetase and ligase family protein(AAE13)	0
	reCj20649	AT3G53260	phenylalanine ammonia-lyase 2(PAL2)	0
	reCj20700	AT1G19940	glycosyl hydrolase 9B5(GH9B5)	0
	reCj20715	AT3G04610	RNA-binding KH domain-containing protein(FLK)	1.83e-120
	reCj20718	AT1G61800	glucose-6-phosphate/phosphate translocator 2(GPT2)	1.04e-157
	reCj20723	AT3G10050	L-O-methylthreonine resistant 1(OMR1)	0
	reCj20737	AT2G29990	alternative NAD(P)H dehydrogenase 2(NDA2)	0
	reCj20738	AT3G58480	calmodulin-binding family protein	1.37e-151
	reCj20789	AT1G32930	Galactosyltransferase family protein	0
	reCj20813	AT5G13110	glucose-6-phosphate dehydrogenase 2(G6PD2)	0
	reCj20834	AT5G02370	ATP binding microtubule motor family protein	1.26e-138
	reCj20861	AT1G48850	chorismate synthase, putative / 5-enolpyruvylshikimate-3-phosphate phospholyase(EMB1144)	0
	reCj20877	AT1G16330	cyclin b3;1(CYCB3;1)	6.07e-94
	reCj20924	AT3G20070	titan9(TTN9)	2.31e-17
	reCj20929	AT1G04410	Lactate/malate dehydrogenase family protein(c-NAD-MDH1)	0
	reCj20983	AT1G78550	2-oxoglutarate (2OG) and Fe(II)-dependent oxygenase superfamily protein	0.0635641
	reCj21002	AT1G64295	F-box associated ubiquitination effector family protein	0.253877
	reCj21010	AT3G26935	DHHC-type zinc finger family protein	5.86e-175
	reCj21062	AT1G20510	OPC-8:0 CoA ligase1(OPCL1)	0
	reCj21063	AT3G51670	SEC14 cytosolic factor family protein / phosphoglyceride transfer family protein	3.47e-176
	reCj21083	AT1G70340	dicer-like protein (DUF936)	5.39e-63
	reCj21179	AT3G48820	Glycosyltransferase family 29 (sialyltransferase) family protein	0
	reCj21180	AT1G53710	Calcineurin-like metallo-phosphoesterase superfamily protein	7.58e-164
	reCj21203	AT1G67820	Protein phosphatase 2C family protein	2.65e-77
	reCj21207	AT2G42120	DNA polymerase delta small subunit(POLD2)	0
	reCj21235	AT5G46630	Clathrin adaptor complexes medium subunit family protein	0
	reCj21242	AT2G38550	Transmembrane proteins 14C	2.53e-45
	reCj21248	AT5G55070	Dihydrolipoamide succinyltransferase	0
	reCj21258	AT5G23400	Leucine-rich repeat (LRR) family protein	9.7e-150
	reCj21282	AT3G57060	binding protein	1.64e-149
	reCj21357	AT3G60190	DYNAMIN-like 1E(DL1E)	0
	reCj21455	AT5G65690	phosphoenolpyruvate carboxykinase 2(PCK2)	7.11e-05
	reCj21494	AT2G28760	UDP-XYL synthase 6(UXS6)	0
	reCj21498	AT4G34660	SH3 domain-containing protein	5.83e-154
	reCj21518	AT3G56750	plant/protein	1.2e-155
	reCj21586	AT4G22670	HSP70-interacting protein 1(HIP1)	3.17e-79
	reCj21612	AT4G32330	TPX2 (targeting protein for Xklp2) protein family	4e-33
	reCj21631	AT5G05390	laccase 12(LAC12)	0
	reCj21642	AT5G67020	hypothetical protein	6.89e-62
	reCj21703	AT3G19340	aminopeptidase (DUF3754)	0
	reCj21720	AT5G60020	laccase 17(LAC17)	0
	reCj21759	AT2G39970	Mitochondrial substrate carrier family protein(PXN)	1.24e-129
	reCj21804	AT4G01290	chorismate synthase	3.42818
	reCj21818	AT3G51740	inflorescence meristem receptor-like kinase 2(IMK2)	0
	reCj21819	AT4G01560	Ribosomal RNA processing Brix domain protein(MEE49)	1e-153
	reCj21822	AT1G67320	DNA primase, large subunit family(EMB2813)	2.78e-165
	reCj21854	AT4G33945	ARM repeat superfamily protein	1.39e-121
	reCj21870	AT1G72970	Glucose-methanol-choline (GMC) oxidoreductase family protein(HTH)	2.73e-151
	reCj21937	AT2G47470	thioredoxin family protein(UNE5)	2.74e-168
	reCj21953	AT2G44100	guanosine nucleotide diphosphate dissociation inhibitor 1(GDI1)	0
	reCj21957	AT4G22910	FIZZY-related 2(FZR2)	0
	reCj21977	AT5G05240	cation-transporting ATPase	1.37e-23
	reCj21989	AT1G06550	ATP-dependent caseinolytic (Clp) protease/crotonase family protein	1.83e-154
	reCj22006	AT2G25520	Drug/metabolite transporter superfamily protein	0
	reCj22067	AT1G73600	S-adenosyl-L-methionine-dependent methyltransferases superfamily protein	0
	reCj22072	AT5G03290	isocitrate dehydrogenase V(IDH-V)	0
	reCj22075	AT1G16300	glyceraldehyde-3-phosphate dehydrogenase of plastid 2(GAPCP-2)	0
	reCj22148	AT5G22360	vesicle-associated membrane protein 714(VAMP714)	1.1e-119
	reCj22161	AT5G50850	Transketolase family protein(MAB1)	0
	reCj22170	AT1G44110	Cyclin A1;1(CYCA1;1)	7.59e-134
	reCj22187	AT3G11520	CYCLIN B1;3(CYCB1;3)	5.76e-98
	reCj22203	AT4G01320	Peptidase family M48 family protein(ATSTE24)	0
	reCj22294	AT2G38960	endoplasmic reticulum oxidoreductins 2(ERO2)	0
	reCj22305	AT1G53140	Dynamin related protein 5A(DRP5A)	0
	reCj22324	AT1G43710	Pyridoxal phosphate (PLP)-dependent transferases superfamily protein(EMB1075)	0
	reCj22328	AT5G48720	x-ray induced transcript 1(XRI1)	7.41e-28
	reCj22352	AT1G16180	Serinc-domain containing serine and sphingolipid biosynthesis protein	2.43e-165
	reCj22375	AT2G05790	O-Glycosyl hydrolases family 17 protein	0
	reCj22386	AT5G50850	Transketolase family protein(MAB1)	0
	reCj22389	AT4G11080	HMG (high mobility group) box protein(3xHMG-box1)	3.2e-47
	reCj22394	AT5G06150	Cyclin family protein(CYC1BAT)	9.05e-118
	reCj22395	AT1G79550	phosphoglycerate kinase(PGK)	7.68e-42
	reCj22426	AT1G24360	NAD(P)-binding Rossmann-fold superfamily protein	1.07e-123
	reCj22432	AT2G20360	NAD(P)-binding Rossmann-fold superfamily protein	0
	reCj22445	AT2G31300	actin-related protein C1B(ARPC1B)	0
	reCj22480	AT1G02730	cellulose synthase-like D5(CSLD5)	0
	reCj22501	AT5G13960	histone-lysine N-methyltransferase, H3 lysine-9 specific SUVH4-like protein(SUVH4)	0
	reCj22523	AT1G54385	ARM repeat superfamily protein	3.86e-57
	reCj22527	AT3G08900	reversibly glycosylated polypeptide 3(RGP3)	0
	reCj22568	AT1G56340	calreticulin 1a(CRT1a)	0
	reCj22611	AT1G50010	tubulin alpha-2 chain(TUA2)	0
	reCj22668	AT1G57720	Translation elongation factor EF1B, gamma chain	0
	reCj22704	AT2G36200	P-loop containing nucleoside triphosphate hydrolases superfamily protein	4.57e-66
	reCj22706	AT1G49770	basic helix-loop-helix (bHLH) DNA-binding superfamily protein(RGE1)	2.68e-15
	reCj22712	AT5G17690	like heterochromatin protein (LHP1)(TFL2)	8.13e-20
	reCj22758	AT3G45850	P-loop containing nucleoside triphosphate hydrolases superfamily protein	1.18e-89
	reCj22831	AT1G36050	Endoplasmic reticulum vesicle transporter protein	0
	reCj22885	AT3G11170	fatty acid desaturase 7(FAD7)	1.11e-166
	reCj22891	AT5G52540	keratin-associated protein, putative (DUF819)	5.92e-146
	reCj22898	AT1G19440	3-ketoacyl-CoA synthase 4(KCS4)	1.43e-158
	reCj22899	AT5G62550	microtubule-associated futsch-like protein	1.1e-20
	reCj22953	AT5G19180	E1 C-terminal related 1(ECR1)	0
	reCj22960	AT3G14310	pectin methylesterase 3(PME3)	4.37e-156
	reCj22965	AT4G24160	alpha/beta-Hydrolases superfamily protein	0
	reCj23075	AT1G12050	fumarylacetoacetase	0
	reCj23084	AT5G41880	DNA primase POLA3(POLA3)	0
	reCj23092	AT3G54260	TRICHOME BIREFRINGENCE-LIKE 36(TBL36)	4.63e-102
	reCj23139	AT3G28715	ATPase, V0/A0 complex, subunit C/D	0
	reCj23192	AT5G48020	2-oxoglutarate (2OG) and Fe(II)-dependent oxygenase superfamily protein	0
	reCj23224	AT3G55070	LisH/CRA/RING-U-box domains-containing protein	0
	reCj23270	AT3G55500	expansin A16(EXPA16)	1.04e-101
	reCj23306	AT3G07950	rhomboid protein-like protein	3.74e-82
	reCj23354	AT4G17830	Peptidase M20/M25/M40 family protein	0
	reCj23362	AT2G38025	Cysteine proteinases superfamily protein	1.06e-65
	reCj23364	AT4G01730	DHHC-type zinc finger family protein	5.4e-58
	reCj23384	AT1G61290	syntaxin of plants 124(SYP124)	4.91e-85
	reCj23493	AT5G56120	RNA polymerase II elongation factor	3.95e-43
	reCj23508	AT1G66680	S-adenosyl-L-methionine-dependent methyltransferases superfamily protein(AR401)	5.42e-128
	reCj23574	AT5G42650	allene oxide synthase(AOS)	1.39e-175
	reCj23583	AT2G20230	Tetraspanin family protein	1.48e-68
	reCj23617	AT2G22540	K-box region and MADS-box transcription factor family protein(SVP)	1.27e-30
	reCj23631	AT5G57850	D-aminoacid aminotransferase-like PLP-dependent enzymes superfamily protein(ADCL)	3.55e-125
	reCj23668	AT2G39050	hydroxyproline-rich glycoprotein family protein(EULS3)	1.2e-36
	reCj23732	AT1G12500	Nucleotide-sugar transporter family protein	1.21e-146
	reCj23733	AT4G39860	hematological/neurological-like protein	6.02e-87
	reCj23750	AT1G76310	CYCLIN B2;4(CYCB2;4)	5.87e-115
	reCj23804	AT3G19240	Vacuolar import/degradation, Vid27-related protein	1.87e-180
	reCj23808	AT3G23890	topoisomerase II(TOPII)	2.9e-14
	reCj23813	AT5G57690	diacylglycerol kinase 4(DGK4)	0
	reCj23833	AT4G08900	arginase(ARGAH1)	0
	reCj23848	AT2G21270	ubiquitin fusion degradation 1(UFD1)	1.89e-134
	reCj23863	AT2G42620	RNI-like superfamily protein(MAX2)	0.958257
	reCj23886	AT4G35460	NADPH-dependent thioredoxin reductase B(NTRB)	4.76e-168
	reCj23892	AT5G54140	IAA-leucine-resistant (ILR1)-like 3(ILL3)	8.12e-158
	reCj23902	AT4G38250	Transmembrane amino acid transporter family protein	8.43e-134
	reCj23941	AT5G23860	tubulin beta 8(TUB8)	0
	reCj23977	AT1G51130	Nse4, component of Smc5/6 DNA repair complex	4.92e-96
	reCj24002	AT5G16990	Zinc-binding dehydrogenase family protein	3.98e-156
	reCj24012	AT5G47240	nudix hydrolase homolog 8(NUDT8)	2.89e-89
	reCj24014	AT5G10480	Protein-tyrosine phosphatase-like, PTPLA(PAS2)	2.47e-106
	reCj24044	AT1G51740	syntaxin of plants 81(SYP81)	3.86e-102
	reCj24077	AT1G12840	vacuolar ATP synthase subunit C (VATC) / V-ATPase C subunit / vacuolar proton pump C subunit (DET3)(DET3)	0
	reCj24111	AT3G12170	Chaperone DnaJ-domain superfamily protein	1.39e-94
	reCj24151	AT3G01280	voltage dependent anion channel 1(VDAC1)	9.57e-108
	reCj24200	AT5G67270	end binding protein 1C(EB1C)	6.09e-111
	reCj24222	AT4G17070	peptidyl-prolyl cis-trans isomerase	2.07e-118
	reCj24234	AT1G58280	Phosphoglycerate mutase family protein	1.33e-117
	reCj24278	AT2G37560	origin recognition complex second largest subunit 2(ORC2)	6.78e-143
	reCj24294	AT1G50240	kinase family with ARM repeat domain-containing protein(FU)	2.12e-117
	reCj24296	AT1G20610	Cyclin B2;3(CYCB2;3)	3.5e-126
	reCj24307	AT3G51230	chalcone-flavanone isomerase family protein	3.76e-21
	reCj24309	AT3G13790	Glycosyl hydrolases family 32 protein(ATBFRUCT1)	4.35e-174
	reCj24317	AT2G16630	Pollen Ole e 1 allergen and extensin family protein	7.75e-31
	reCj24323	AT4G35020	RAC-like 3(RAC3)	1.01e-105
	reCj24331	AT1G63610	hypothetical protein	8.58e-126
	reCj24349	AT3G54110	plant uncoupling mitochondrial protein 1(PUMP1)	8.97e-173
	reCj24365	AT3G14360	alpha/beta-Hydrolases superfamily protein	1.05e-133
	reCj24384	AT4G35335	Nucleotide-sugar transporter family protein	0
	reCj24395	AT2G32980	HAUS augmin-like complex subunit(AUG2)	3.51e-111
	reCj24417	AT1G02090	Proteasome component (PCI) domain protein(FUS5)	1.56e-120
	reCj24420	AT5G59440	P-loop containing nucleoside triphosphate hydrolases superfamily protein(ZEU1)	1e-82
	reCj24453	AT3G04770	40s ribosomal protein SA B(RPSAb)	3.97e-130
	reCj24473	AT5G53770	Nucleotidyltransferase family protein	1.6e-105
	reCj24505	AT3G56190	alpha-soluble NSF attachment protein 2(ALPHA-SNAP2)	3.34e-121
	reCj24530	AT2G16760	Calcium-dependent phosphotriesterase superfamily protein	2.59e-88
	reCj24553	AT4G12110	sterol-4alpha-methyl oxidase 1-1(SMO1-1)	1.04e-148
	reCj24563	AT1G18080	Transducin/WD40 repeat-like superfamily protein(ATARCA)	1.17e-175
	reCj24607	AT4G22570	adenine phosphoribosyl transferase 3(APT3)	3.1e-92
	reCj24641	AT4G17910	transferases, transferring acyl groups	9.37e-123
	reCj24702	AT1G11780	oxidoreductase, 2OG-Fe(II) oxygenase family protein	4.62e-122
	reCj24745	AT2G37680	glucose-induced degradation-like protein	2.21e-109
	reCj24763	AT5G07990	Cytochrome P450 superfamily protein(TT7)	6.39e-113
	reCj24818	AT5G52840	NADH-ubiquinone oxidoreductase-like protein	5.47e-62
	reCj24820	AT5G60150	hypothetical protein	5.78e-19
	reCj24900	AT3G01640	glucuronokinase G(GLCAK)	0
	reCj24910	AT1G79500	Aldolase-type TIM barrel family protein(AtkdsA1)	7.06e-174
	reCj24941	AT1G02960	kinetochore protein	0.303742
	reCj24964	AT3G50130	transmembrane protein, putative (DUF247)	1.28e-13
	reCj24966	AT3G11320	Nucleotide-sugar transporter family protein	1.8e-156
	reCj24968	AT4G21790	tobamovirus multiplication 1(TOM1)	1.15e-130
	reCj24975	AT2G45660	AGAMOUS-like 20(AGL20)	2.03e-54
	reCj24990	AT4G26550	Got1/Sft2-like vescicle transport protein family	3.73e-69
	reCj25034	AT2G33470	glycolipid transfer protein 1(GLTP1)	8.51e-100
	reCj25035	AT3G56690	Cam interacting protein 111(CIP111)	4.93425
	reCj25041	AT3G15550	trichohyalin	2.98e-30
	reCj25064	AT4G02860	Phenazine biosynthesis PhzC/PhzF protein	1.32e-80
	reCj25101	AT4G29160	SNF7 family protein(SNF7.1)	1.36e-74
	reCj25104	AT4G35020	RAC-like 3(RAC3)	6.44e-115
	reCj25106	AT1G30630	Coatomer epsilon subunit	1.05e-159
	reCj25111	AT4G32830	ataurora1(AUR1)	7.82e-177
	reCj25133	AT4G22570	adenine phosphoribosyl transferase 3(APT3)	4.8e-89
	reCj25134	AT1G51730	Ubiquitin-conjugating enzyme family protein	5.91e-81
	reCj25135	AT3G56740	Ubiquitin-associated (UBA) protein	3.97e-64
	reCj25160	AT5G48930	hydroxycinnamoyl-CoA shikimate/quinate hydroxycinnamoyl transferase(HCT)	4.03e-145
	reCj25186	AT3G51930	Transducin/WD40 repeat-like superfamily protein	1.83e-91
	reCj25242	AT5G19530	S-adenosyl-L-methionine-dependent methyltransferases superfamily protein(ACL5)	3.99e-164
	reCj25244	AT3G27890	NADPH:quinone oxidoreductase(NQR)	3.36e-30
	reCj25246	AT4G35530	phosphatidylinositolglycan-like protein	6.3e-35
	reCj25275	AT5G03520	RAB GTPase homolog 8C(RAB8C)	2.31e-110
	reCj25288	AT2G23800	geranylgeranyl pyrophosphate synthase 2(GGPS2)	1.03e-75
	reCj25298	AT5G50260	Cysteine proteinases superfamily protein(CEP1)	5.35e-140
	reCj25300	AT5G03610	GDSL-like Lipase/Acylhydrolase superfamily protein	1.89e-50
	reCj25323	AT4G37690	Galactosyl transferase GMA12/MNN10 family protein	3.95e-10
	reCj25341	AT2G39130	Transmembrane amino acid transporter family protein	3.82e-105
	reCj25407	AT4G02080	secretion-associated RAS super family 2(SAR2)	2.46e-105
	reCj25422	AT5G06570	alpha/beta-Hydrolases superfamily protein	1.25e-80
	reCj25449	AT4G36760	aminopeptidase P1(APP1)	5.78585
	reCj25473	AT3G57490	Ribosomal protein S5 family protein	6.04e-139
	reCj25476	AT5G23420	high-mobility group box 6(HMGB6)	1.46e-16
	reCj25482	AT4G15475	F-box/RNI-like superfamily protein	1.02e-06
	reCj25517	AT4G39120	inositol monophosphatase family protein(IMPL2)	2.5e-136
	reCj25553	AT4G33300	ADR1-like 1(ADR1-L1)	1.96e-93
	reCj25643	AT2G35120	Single hybrid motif superfamily protein	3.6e-66
	reCj25654	AT1G66400	calmodulin like 23(CML23)	1.01e-27
	reCj25688	AT5G66140	proteasome alpha subunit D2(PAD2)	1.48e-139
	reCj25689	AT3G27310	plant UBX domain-containing protein 1(PUX1)	2.38e-54
	reCj25693	AT4G09720	RAB GTPase homolog G3A(RABG3A)	9.72e-100
	reCj25706	AT3G55740	proline transporter 2(PROT2)	0
	reCj25726	AT5G06570	alpha/beta-Hydrolases superfamily protein	3.04e-64
	reCj25731	AT3G51000	alpha/beta-Hydrolases superfamily protein	1.96e-62
	reCj25741	AT5G02050	Mitochondrial glycoprotein family protein	2.61e-58
	reCj25752	AT5G25380	cyclin a2;1(CYCA2;1)	1.53e-109
	reCj25779	AT3G55600	Membrane fusion protein Use1	1.7e-80
	reCj25789	AT5G65810	transmembrane protein(CGR3)	1.61e-72
	reCj25809	AT1G52530	Hus1-like protein	2.29e-144
	reCj25810	AT4G22140	PHD finger family protein / bromo-adjacent homology (BAH) domain-containing protein(EBS)	1.41e-95
	reCj25812	AT2G45790	phosphomannomutase(PMM)	4.06e-125
	reCj25823	AT5G11900	Translation initiation factor SUI1 family protein	3.95e-77
	reCj25828	AT5G24780	vegetative storage protein 1(VSP1)	1.20911
	reCj25837	AT2G37410	translocase inner membrane subunit 17-2(TIM17-2)	3.29e-67
	reCj25850	AT2G04780	FASCICLIN-like arabinoogalactan 7(FLA7)	1.28e-34
	reCj25883	AT5G16080	carboxyesterase 17(CXE17)	1.18e-53
	reCj25889	AT4G02580	NADH-ubiquinone oxidoreductase 24 kDa subunit	2.5e-135
	reCj25915	AT2G38620	cyclin-dependent kinase B1;2(CDKB1;2)	7.21e-170
	reCj25919	AT4G19640	Ras-related small GTP-binding family protein(ARA7)	6.55e-47
	reCj25935	AT1G10200	GATA type zinc finger transcription factor family protein(WLIM1)	1.06e-95
	reCj25953	AT3G55440	triosephosphate isomerase(TPI)	1.43e-129
	reCj25991	AT1G60430	actin-related protein C3(ARPC3)	2.74e-92
	reCj26005	AT3G09930	GDSL-like Lipase/Acylhydrolase superfamily protein	1.28e-45
	reCj26009	AT5G46020	28 kDa heat/acid-stable phosphoprotein-like protein	8.85e-31
	reCj26011	AT3G54180	cyclin-dependent kinase B1;1(CDKB1;1)	3.82e-161
	reCj26016	AT1G15860	defective in cullin neddylation protein (DUF298)	1.19e-81
	reCj26025	AT5G40660	ATP12 protein-like protein	8.06e-103
	reCj26109	AT1G75290	NAD(P)-binding Rossmann-fold superfamily protein	3.87e-81
	reCj26141	AT4G28190	Developmental regulator, ULTRAPETALA(ULT1)	1.47e-96
	reCj26148	AT4G00560	NAD(P)-binding Rossmann-fold superfamily protein	2.24e-115
	reCj26178	AT4G14700	origin recognition complex 1(ORC1A)	8.43e-153
	reCj26181	AT2G01340	plastid movement impaired protein(At17.1)	3.04e-40
	reCj26186	AT5G40770	prohibitin 3(PHB3)	2.5e-123
	reCj26213	AT5G19730	Pectin lyase-like superfamily protein	2.58e-109
	reCj26214	AT5G40650	succinate dehydrogenase 2-2(SDH2-2)	7.71e-138
	reCj26215	AT4G20870	fatty acid hydroxylase 2(FAH2)	7.89e-94
	reCj26263	AT3G15820	phosphatidic acid phosphatase-related / PAP2-like protein(ROD1)	5.2e-96
	reCj26275	AT3G05560	Ribosomal L22e protein family	2.8e-37
	reCj26285	AT1G09630	RAB GTPase 11C(RAB11c)	1.13e-130
	reCj26293	AT3G27060	Ferritin/ribonucleotide reductase-like family protein(TSO2)	1.4e-173
	reCj26322	AT1G20050	C-8,7 sterol isomerase(HYD1)	3.52e-77
	reCj26349	AT5G06060	NAD(P)-binding Rossmann-fold superfamily protein	6.59e-105
	reCj26380	AT5G66550	Maf-like protein	2.04e-80
	reCj26382	AT2G38710	AMMECR1 family	4.1e-115
	reCj26443	AT5G16550	voltage-dependent L-type calcium channel subunit	6.96e-33
	reCj26467	AT3G07890	Ypt/Rab-GAP domain of gyp1p superfamily protein	0
	reCj26493	AT4G35730	Regulator of Vps4 activity in the MVB pathway protein	2.33e-74
	reCj26513	AT5G20720	chaperonin 20(CPN20)	2.85e-106
	reCj26568	AT3G19050	phragmoplast orienting kinesin 2(POK2)	1.69e-89
	reCj26618	AT2G24765	ADP-ribosylation factor 3(ARF3)	1.48e-99
	reCj26628	AT1G67430	Ribosomal protein L22p/L17e family protein	2.44e-103
	reCj26660	AT2G41480	peroxidase superfamily protein	8.12e-116
	reCj26669	AT1G09330	golgi apparatus membrane protein-like protein ECHIDNA protein	4.23e-90
	reCj26707	AT2G23910	NAD(P)-binding Rossmann-fold superfamily protein	1.07e-48
	reCj26719	AT4G10450	Ribosomal protein L6 family	4.71e-100
	reCj26725	AT2G12646	PLATZ transcription factor family protein	2.58e-71
	reCj26728	AT4G36130	Ribosomal protein L2 family	1.58e-168
	reCj26732	AT4G39330	cinnamyl alcohol dehydrogenase 9(CAD9)	7.36e-137
	reCj26779	AT4G26310	elongation factor P (EF-P) family protein	5.98e-63
	reCj26795	AT5G21940	hybrid signal transduction histidine kinase M-like protein	6.95e-22
	reCj26801	AT1G66740	ASF1 like histone chaperone(SGA2)	7.38e-92
	reCj26838	AT3G22110	20S proteasome alpha subunit C1(PAC1)	1.19e-142
	reCj26844	AT3G06610	DNA-binding enhancer protein-like protein	4.75e-28
	reCj26855	AT2G24020	Putative BCR, YbaB family COG0718	1.24e-68
	reCj26875	AT3G57870	sumo conjugation enzyme 1(SCE1)	1.71e-97
	reCj26891	AT2G20495	Serine/Threonine-kinase	9.09e-89
	reCj26914	AT4G36720	HVA22-like protein K(HVA22K)	1.65e-68
	reCj26930	AT3G49290	ABL interactor-like protein 2(ABIL2)	1.98e-50
	reCj26958	AT1G27450	adenine phosphoribosyl transferase 1(APT1)	5.59e-83
	reCj26981	AT5G54750	Transport protein particle (TRAPP) component	1.48e-110
	reCj26987	AT1G14620	decoy(DECOY)	3.41e-78
	reCj26991	AT2G28160	FER-like regulator of iron uptake(FRU)	2.95e-20
	reCj27006	AT3G07910	reactive oxygen species modulator-like protein	2.16e-06
	reCj27058	AT5G16010	3-oxo-5-alpha-steroid 4-dehydrogenase family protein	5.11e-68
	reCj27086	AT3G04090	small and basic intrinsic protein 1A(SIP1A)	3.64e-41
	reCj27113	AT1G23740	Oxidoreductase, zinc-binding dehydrogenase family protein(AOR)	9.2e-95
	reCj27126	AT5G50890	alpha/beta-Hydrolases superfamily protein	3.81e-133
	reCj27162	AT4G23340	2-oxoglutarate (2OG) and Fe(II)-dependent oxygenase superfamily protein	8.05e-48
	reCj27180	AT1G32260	envelope glycoprotein	8.91e-50
	reCj27211	AT2G29540	RNApolymerase 14 kDa subunit(RPC14)	3.64e-31
	reCj27237	AT1G15380	Lactoylglutathione lyase / glyoxalase I family protein(GLYI4)	1.07e-58
	reCj27270	AT1G61000	kinetochore protein	7.9e-36
	reCj27276	AT5G48760	Ribosomal protein L13 family protein	1.39e-113
	reCj27279	AT1G11880	transferases, transferring hexosyl groups	6.42e-70
	reCj27298	AT1G04340	HR-like lesion-inducing protein-like protein	4.83e-24
	reCj27303	AT3G49010	breast basic conserved 1(BBC1)	3.62e-102
	reCj27325	AT4G29930	basic helix-loop-helix (bHLH) DNA-binding superfamily protein	3.26e-21
	reCj27334	AT2G33560	BUB1-related (BUB1: budding uninhibited by benzymidazol 1)(BUBR1)	2.83e-105
	reCj27347	AT2G04910	Carbohydrate-binding X8 domain superfamily protein	2.26e-31
	reCj27358	AT2G36930	zinc finger (C2H2 type) family protein	1.08e-53
	reCj27382	AT1G04290	Thioesterase superfamily protein	2.05e-54
	reCj27400	AT1G71950	Proteinase inhibitor, propeptide	1.67e-30
	reCj27432	AT5G13450	delta subunit of Mt ATP synthase(ATP5)	7.75e-57
	reCj27440	AT1G47640	seven transmembrane domain protein	2.36e-135
	reCj27453	AT5G24090	chitinase A(CHIA)	1.23e-102
	reCj27456	AT5G41700	ubiquitin conjugating enzyme 8(UBC8)	1.81e-102
	reCj27479	AT2G15230	lipase 1(LIP1)	3.4e-79
	reCj27491	AT4G22310	Uncharacterized protein family (UPF0041)	1.72e-60
	reCj27495	AT5G25940	early nodulin-like protein	6.25e-12
	reCj27499	AT1G18370	ATP binding microtubule motor family protein(HIK)	1.32e-114
	reCj27517	AT5G48810	cytochrome B5 isoform D(CB5-D)	8.17e-40
	reCj27572	AT5G41700	ubiquitin conjugating enzyme 8(UBC8)	5.48e-92
	reCj27584	AT3G05590	ribosomal protein L18(RPL18)	7.58e-108
	reCj27591	AT4G09800	S18 ribosomal protein(RPS18C)	1e-87
	reCj27592	AT1G48830	Ribosomal protein S7e family protein	3.09e-107
	reCj27601	AT5G15200	Ribosomal protein S4	5.48e-121
	reCj27612	AT5G49540	Rab5-interacting family protein	4.43e-44
	reCj27645	AT1G44960	SNARE associated Golgi protein family	1.87e-95
	reCj27678	AT4G13690	RNA-binding protein	5.87e-15
	reCj27687	AT3G25980	DNA-binding HORMA family protein(MAD2)	3.45e-111
	reCj27705	AT2G20330	Transducin/WD40 repeat-like superfamily protein	1.17954
	reCj27710	AT5G20120	testis- and ovary-specific PAZ domain protein	5.13e-16
	reCj27715	AT2G16850	plasma membrane intrinsic protein 2;8(PIP2;8)	1.13e-135
	reCj27722	AT4G18460	D-Tyr-tRNA(Tyr) deacylase family protein	3.58e-77
	reCj27740	AT5G56980	cotton fiber protein	5.85e-11
	reCj27751	AT4G37110	Zinc-finger domain of monoamine-oxidase A repressor R1	1.27e-26
	reCj27768	AT3G57280	Transmembrane proteins 14C	1.0166
	reCj27776	AT1G74550	cytochrome P450, family 98, subfamily A, polypeptide 9(CYP98A9)	0.734511
	reCj27786	AT3G10260	Reticulon family protein	5.22e-81
	reCj27793	AT1G13330	Tat-binding protein 1(Tbp-1)-interacting protein (TBPIP)(AHP2)	1.29e-100
	reCj27839	AT4G10260	pfkB-like carbohydrate kinase family protein	4.52e-129
	reCj27840	AT4G02840	Small nuclear ribonucleoprotein family protein	1.78e-54
	reCj27844	AT1G10630	ADP-ribosylation factor A1F(ARFA1F)	7.9e-129
	reCj27864	AT1G32100	pinoresinol reductase 1(PRR1)	3.05e-123
	reCj27869	AT1G19180	jasmonate-zim-domain protein 1(JAZ1)	1.48e-15
	reCj27896	AT5G64260	EXORDIUM like 2(EXL2)	2.1e-80
	reCj27949	AT4G10450	Ribosomal protein L6 family	1.12e-99
	reCj27989	AT3G11780	MD-2-related lipid recognition domain-containing protein / ML domain-containing protein	4.03e-42
	reCj28042	AT1G19910	ATPase, F0/V0 complex, subunit C protein(AVA-P2)	1.44e-68
	reCj28060	AT1G03150	Acyl-CoA N-acyltransferases (NAT) superfamily protein	6.77e-116
	reCj28080	AT1G05000	Phosphotyrosine protein phosphatases superfamily protein(PFA-DSP1)	4e-80
	reCj28088	AT3G10910	RING/U-box superfamily protein	8.96e-25
	reCj28099	AT2G26180	IQ-domain 6(IQD6)	1.95e-05
	reCj28101	AT4G03140	NAD(P)-binding Rossmann-fold superfamily protein	2.26e-76
	reCj28126	AT2G43640	Signal recognition particle, SRP9/SRP14 subunit	1.12e-32
	reCj28187	AT3G51680	NAD(P)-binding Rossmann-fold superfamily protein(SDR2)	8.27e-82
	reCj28204	AT5G14030	translocon-associated protein beta (TRAPB) family protein	7.42e-60
	reCj28211	AT5G09500	Ribosomal protein S19 family protein	5.96e-64
	reCj28218	AT4G08520	SNARE-like superfamily protein	2.86e-87
	reCj28249	AT3G59650	mitochondrial ribosomal protein L51/S25/CI-B8 family protein	5.54e-53
	reCj28268	AT5G43560	TRAF-like superfamily protein	8.55693
	reCj28272	AT3G59330	solute carrier family 35 protein (DUF914)	2.66932
	reCj28283	AT4G29260	HAD superfamily, subfamily IIIB acid phosphatase	1.72e-84
	reCj28371	AT4G19970	nucleotide-diphospho-sugar transferase family protein	2.18e-90
	reCj28372	AT5G02560	histone H2A 12(HTA12)	1.22e-54
	reCj28383	AT3G25250	AGC (cAMP-dependent, cGMP-dependent and protein kinase C) kinase family protein(AGC2-1)	4.35e-94
	reCj28390	AT5G66840	SAP domain-containing protein	6.77e-61
	reCj28402	AT5G16990	Zinc-binding dehydrogenase family protein	2.67e-127
	reCj28422	AT1G67100	LOB domain-containing protein 40(LBD40)	2.5e-55
	reCj28431	AT2G30500	Kinase interacting (KIP1-like) family protein(NET4B)	0.000872571
	reCj28439	AT4G37790	Homeobox-leucine zipper protein family(HAT22)	9.87e-60
	reCj28440	AT5G38630	cytochrome B561-1(CYB-1)	3.96e-94
	reCj28445	AT5G58280	AP2/B3-like transcriptional factor family protein	9.9e-31
	reCj28490	AT3G49010	breast basic conserved 1(BBC1)	1.76e-102
	reCj28506	AT4G29870	Oligosaccharyltransferase complex/magnesium transporter family protein	8.03e-62
	reCj28520	AT3G22230	Ribosomal L27e protein family	1.26e-68
	reCj28522	AT4G19810	Glycosyl hydrolase family protein with chitinase insertion domain-containing protein(ChiC)	5.86e-111
	reCj28544	AT5G26570	chloroplastidic phosphoglucan, water dikinase (ATGWD3)(PWD)	0.0268213
	reCj28548	AT1G61110	NAC domain containing protein 25(NAC025)	9.03e-78
	reCj28592	AT3G27160	Ribosomal protein S21 family protein(GHS1)	4.32e-09
	reCj28599	AT3G23670	phragmoplast-associated kinesin-related protein(KINESIN-12B)	3.76e-59
	reCj28632	AT4G29410	Ribosomal L28e protein family	3.86e-57
	reCj28645	AT1G01490	Heavy metal transport/detoxification superfamily protein	1.2e-09
	reCj28672	AT2G04090	MATE efflux family protein	0.690694
	reCj28677	AT2G44620	mitochondrial acyl carrier protein 1(MTACP-1)	5.78e-45
	reCj28711	AT5G09270	transmembrane protein	7.31e-13
	reCj28766	AT3G62840	Small nuclear ribonucleoprotein family protein	8.46e-59
	reCj28784	AT1G78530	Protein kinase superfamily protein	8.65e-135
	reCj28793	AT4G02800	GRIP/coiled-coil protein	8.12e-34
	reCj28804	AT4G14305	Peroxisomal membrane 22 kDa (Mpv17/PMP22) family protein	1.39e-86
	reCj28808	AT3G51030	thioredoxin H-type 1(TRX1)	7.5e-44
	reCj28812	AT1G27530	ubiquitin-fold modifier-conjugating enzyme	1.71e-106
	reCj28814	AT3G10910	RING/U-box superfamily protein	5.7e-09
	reCj28854	AT5G06480	Immunoglobulin E-set superfamily protein	1.83e-20
	reCj28873	AT1G79390	centrosomal protein	3.35e-54
	reCj28876	AT2G32300	uclacyanin 1(UCC1)	6.74e-22
	reCj28893	AT4G02840	Small nuclear ribonucleoprotein family protein	2.85e-49
	reCj28912	AT3G58850	phy rapidly regulated 2(PAR2)	8.02e-07
	reCj28914	AT5G59770	Protein-tyrosine phosphatase-like, PTPLA	4.82e-63
	reCj28958	AT1G80500	SNARE-like superfamily protein	3.89e-83
	reCj28959	AT3G02080	Ribosomal protein S19e family protein	1.19e-78
	reCj28989	AT4G17240	structural maintenance of chromosomes protein	8.91e-21
	reCj29010	AT3G23830	glycine-rich RNA-binding protein 4(GRP4)	2.68e-16
	reCj29030	AT3G27200	Cupredoxin superfamily protein	6.72e-28
	reCj29102	AT1G52720	hypothetical protein	6.15e-09
	reCj29107	AT1G14430	glyoxal oxidase-related protein	4.53e-116
	reCj29117	AT5G45775	Ribosomal L5P family protein	8.13e-120
	reCj29133	AT1G49780	plant U-box 26(PUB26)	2.87e-10
	reCj29137	AT1G65690	Late embryogenesis abundant (LEA) hydroxyproline-rich glycoprotein family	1.36e-48
	reCj29151	AT1G08080	alpha carbonic anhydrase 7(ACA7)	3.46e-89
	reCj29165	AT5G12180	calcium-dependent protein kinase 17(CPK17)	4.49e-09
	reCj29179	AT5G16080	carboxyesterase 17(CXE17)	5.11e-66
	reCj29195	AT5G08180	Ribosomal protein L7Ae/L30e/S12e/Gadd45 family protein	1.44e-63
	reCj29208	AT3G18570	Oleosin family protein	3.75e-34
	reCj29231	AT1G52800	2-oxoglutarate (2OG) and Fe(II)-dependent oxygenase superfamily protein	3.23e-49
	reCj29247	AT5G53650	ABC transporter A family protein	6.6e-08
	reCj29250	AT1G48440	B-cell receptor-associated 31-like protein	3.88e-37
	reCj29275	not available		NA
	reCj29279	AT1G03330	Small nuclear ribonucleoprotein family protein(LSM2)	4.62e-06
	reCj29289	AT3G05800	AtBS1(activation-tagged BRI1 suppressor 1)-interacting factor 1(AIF1)	1.13e-08
	reCj29290	AT1G09690	Translation protein SH3-like family protein	8.63e-96
	reCj29293	AT3G61110	ribosomal protein S27(RS27A)	1.3e-52
	reCj29295	AT5G22880	histone B2(HTB2)	3.07e-47
	reCj29304	AT1G74270	Ribosomal protein L35Ae family protein	1.08e-63
	reCj29326	AT2G37770	NAD(P)-linked oxidoreductase superfamily protein(ChlAKR)	9.11e-32
	reCj29329	AT1G71780	WD repeat protein	6.38e-37
	reCj29335	AT1G20050	C-8,7 sterol isomerase(HYD1)	3.54e-67
	reCj29340	AT1G04340	HR-like lesion-inducing protein-like protein	3.08e-28
	reCj29355	AT2G46600	Calcium-binding EF-hand family protein	7.85e-35
	reCj29372	AT1G47278	hypothetical protein	1.33e-24
	reCj29383	AT4G10500	2-oxoglutarate (2OG) and Fe(II)-dependent oxygenase superfamily protein	0.361014
	reCj29399	AT5G27430	Signal peptidase subunit	5.15e-93
	reCj29405	AT3G55280	ribosomal protein L23AB(RPL23AB)	1.6e-50
	reCj29413	AT5G47010	RNA helicase(LBA1)	0.734751
	reCj29433	AT1G03540	Pentatricopeptide repeat (PPR-like) superfamily protein	2.84706
	reCj29438	AT4G11650	osmotin 34(OSM34)	1.06e-85
	reCj29443	AT5G49170	hypothetical protein	0.0022335
	reCj29468	AT1G15250	Zinc-binding ribosomal protein family protein	6.11e-44
	reCj29486	AT1G74050	Ribosomal protein L6 family protein	2.43e-79
	reCj29498	AT1G07790	Histone superfamily protein(HTB1)	1.38e-56
	reCj29534	AT4G00100	ribosomal protein S13A(RPS13A)	1.57e-97
	reCj29564	AT4G29260	HAD superfamily, subfamily IIIB acid phosphatase	1.93e-76
	reCj29577	AT5G54640	Histone superfamily protein(RAT5)	2.6e-52
	reCj29597	not available		NA
	reCj29616	AT3G03420	Ku70-binding family protein	1.23e-91
	reCj29626	AT2G04690	Pyridoxamine 5'-phosphate oxidase family protein	1.83e-74
	reCj29636	AT5G04800	Ribosomal S17 family protein	1.22e-71
	reCj29637	AT3G02080	Ribosomal protein S19e family protein	3.6e-77
	reCj29650	AT2G47110	ubiquitin 6(UBQ6)	2.33e-84
	reCj29658	AT4G14320	Zinc-binding ribosomal protein family protein	2.32e-63
	reCj29671	AT4G27230	histone H2A 2(HTA2)	1.38e-49
	reCj29710	AT4G30010	ATP-dependent RNA helicase	3.58e-24
	reCj29743	AT1G07370	proliferating cellular nuclear antigen 1(PCNA1)	2.13e-174
	reCj29753	AT3G22845	emp24/gp25L/p24 family/GOLD family protein	4.76e-99
	reCj29754	AT4G18590	Nucleic acid-binding, OB-fold-like protein	1.84e-19
	reCj29773	AT4G15790	uveal autoantigen with coiled-coil/ankyrin	2.3e-24
	reCj29785	AT1G24020	MLP-like protein 423(MLP423)	2.69e-07
	reCj29832	AT3G06310	Cox19-like CHCH family protein	8.37e-46
	reCj29848	AT2G21530	SMAD/FHA domain-containing protein	3.28e-27
	reCj29858	AT4G25050	acyl carrier protein 4(ACP4)	1.67e-24
	reCj29879	AT5G14680	Adenine nucleotide alpha hydrolases-like superfamily protein	5.79e-74
	reCj29883	AT5G47570	NADH dehydrogenase ubiquinone 1 beta subcomplex subunit	6.53e-33
	reCj29908	AT1G05780	Vacuolar ATPase assembly integral membrane protein VMA21-like domain-containing protein	2.04e-20
	reCj29929	AT4G14490	SMAD/FHA domain-containing protein	9.13e-17
	reCj29932	AT3G52730	ubiquinol-cytochrome C reductase UQCRX/QCR9-like family protein	3.3e-24
	reCj29942	AT4G39730	Lipase/lipooxygenase, PLAT/LH2 family protein(PLAT1)	9.32e-53
	reCj29981	AT1G69510	cAMP-regulated phosphoprotein 19-related protein	9.84e-31
	reCj29988	AT5G17560	BolA-like family protein	4.65e-42
	reCj30029	not available		NA
	reCj30034	AT5G36710	transmembrane protein	5.24e-18
	reCj30042	AT4G09820	basic helix-loop-helix (bHLH) DNA-binding superfamily protein(TT8)	7.83e-56
	reCj30092	AT2G32590	condensin complex subunit(EMB2795)	2.73e-32
	reCj30134	not available		NA
	reCj30144	AT1G61780	postsynaptic protein-like protein	2.25e-48
	reCj30158	AT3G62790	NADH-ubiquinone oxidoreductase-like protein	2.39e-35
	reCj30167	AT2G32060	Ribosomal protein L7Ae/L30e/S12e/Gadd45 family protein	1.55e-56
	reCj30173	AT5G58920	homeobox prospero protein	7.84e-52
	reCj30196	AT1G24020	MLP-like protein 423(MLP423)	4.05e-09
	reCj30210	AT5G65360	Histone superfamily protein	9.33e-92
	reCj30225	AT4G02620	vacuolar ATPase subunit F family protein	1e-70
	reCj30239	AT3G53020	Ribosomal protein L24e family protein(STV1)	5.5e-55
	reCj30248	AT2G27720	60S acidic ribosomal protein family	9.09e-11
	reCj30255	AT5G15350	early nodulin-like protein 17(ENODL17)	2.33e-32
	reCj30262	AT1G24020	MLP-like protein 423(MLP423)	3.38e-29
	reCj30265	AT4G23330	hypothetical protein	1.82e-24
	reCj30266	AT3G50920	Phosphatidic acid phosphatase (PAP2) family protein(LPPepsilon1)	2.63e-21
	reCj30299	AT5G20165	kish-A-like protein	5.14e-35
	reCj30314	AT1G18250	Pathogenesis-related thaumatin superfamily protein(ATLP-1)	4.25e-29
	reCj30319	AT2G21530	SMAD/FHA domain-containing protein	2.07e-42
	reCj30320	AT5G47500	Pectin lyase-like superfamily protein(PME5)	2.22e-115
	reCj30330	AT1G15250	Zinc-binding ribosomal protein family protein	2.64e-49
	reCj30331	AT1G67350	NADH-ubiquinone oxidoreductase	6.72e-27
	reCj30368	AT3G18990	AP2/B3-like transcriptional factor family protein(VRN1)	1.03e-17
	reCj30377	AT5G01260	Carbohydrate-binding-like fold	0.0356274
	reCj30378	AT5G02960	Ribosomal protein S12/S23 family protein	3.49e-91
	reCj30397	AT5G24510	60S acidic ribosomal protein family	1.79e-24
	reCj30423	AT4G16720	Ribosomal protein L23/L15e family protein	3.17e-106
	reCj30444	not available		NA
	reCj30466	not available		NA
	reCj30490	AT1G10580	Transducin/WD40 repeat-like superfamily protein	3.34311
	reCj30541	AT4G36040	Chaperone DnaJ-domain superfamily protein(J11)	1.34e-21
	reCj30606	AT4G05220	Late embryogenesis abundant (LEA) hydroxyproline-rich glycoprotein family	2.31e-15
	reCj30608	AT3G25220	FK506-binding protein 15 kD-1(FKBP15-1)	1.08e-72
	reCj30621	AT1G29810	Transcriptional coactivator/pterin dehydratase	1.1e-50
	reCj30674	AT5G59850	Ribosomal protein S8 family protein	1.64e-85
	reCj30679	AT3G02120	hydroxyproline-rich glycoprotein family protein	1.08e-08
	reCj30700	AT1G12310	Calcium-binding EF-hand family protein	3.13e-58
	reCj30748	AT3G10640	SNF7 family protein(VPS60.1)	1.14e-88
	reCj30753	AT1G70600	Ribosomal protein L18e/L15 superfamily protein	3.52e-85
	reCj30800	AT5G20090	Uncharacterized protein family (UPF0041)	9.93e-61
	reCj30809	AT1G48320	Thioesterase superfamily protein(DHNAT1)	1.82e-19
	reCj30812	AT2G42110	hypothetical protein	0.00520053
	reCj30815	AT2G21100	Disease resistance-responsive (dirigent-like protein) family protein	6.03e-34
	reCj30826	AT5G46530	AWPM-19-like family protein	1.82e-38
	reCj30827	not available		NA
	reCj30828	AT2G43290	Calcium-binding EF-hand family protein(MSS3)	3.44e-21
	reCj30848	AT2G15780	Cupredoxin superfamily protein	4.46e-20
	reCj30860	AT4G15802	heat shock factor binding protein(HSBP)	1.07e-14
	reCj30876	AT1G54690	gamma histone variant H2AX(GAMMA-H2AX)	8.44e-59
	reCj30901	AT1G09815	polymerase delta 4(POLD4)	1.12e-17
	reCj30907	AT1G74270	Ribosomal protein L35Ae family protein	1.47e-64
	reCj30929	AT3G07568	fanconi anemia group D2 protein	1.61e-11
	reCj30942	AT5G12240	octanoyltransferase	3.97e-21
	reCj30958	AT4G20760	NAD(P)-binding Rossmann-fold superfamily protein	9.61e-111
	reCj30960	AT5G43410	Integrase-type DNA-binding superfamily protein	4.59e-06
	reCj30974	AT5G46530	AWPM-19-like family protein	5.5e-33
	reCj30980	not available		NA
	reCj30986	AT1G77940	Ribosomal protein L7Ae/L30e/S12e/Gadd45 family protein	4.07e-62
	reCj30995	AT5G43970	translocase of outer membrane 22-V(TOM22-V)	8.32e-28
	reCj31027	AT5G36930	Disease resistance protein (TIR-NBS-LRR class) family	5.09e-19
	reCj31029	AT5G37480	maltase-glucoamylase, intestinal protein	3.22e-24
	reCj31042	AT2G28720	Histone superfamily protein	9.99e-56
	reCj31050	AT5G58970	uncoupling protein 2(UCP2)	1.00185
	reCj31060	AT5G56600	profilin(PRF3)	8.64e-63
	reCj31066	not available		NA
	reCj31072	not available		NA
	reCj31091	AT5G25240	stress induced protein	0.0037492
	reCj31104	AT2G46600	Calcium-binding EF-hand family protein	9.65e-37
	reCj31116	AT5G22880	histone B2(HTB2)	1.77e-49
	reCj31139	AT2G27710	60S acidic ribosomal protein family	1.75e-17
	reCj31161	AT5G59870	histone H2A 6(HTA6)	7.87e-50
	reCj31185	AT5G52390	PAR1 protein	4.26e-48
	reCj31190	AT3G06035	Glycoprotein membrane precursor GPI-anchored	1.82e-52
	reCj31249	AT2G06925	Phospholipase A2 family protein(PLA2-ALPHA)	5.15e-45
	reCj31257	AT3G15395	HrpN-interacting protein from malus protein	0.000310013
	reCj31283	AT3G45980	Histone superfamily protein(HTB9)	1.26e-57
	reCj31286	AT2G39020	Acyl-CoA N-acyltransferases (NAT) superfamily protein	1.79e-72
	reCj31294	AT3G48195	Phox (PX) domain-containing protein	4.16234
	reCj31307	AT5G65360	Histone superfamily protein	9.72e-92
	reCj31329	AT3G17210	heat stable protein 1(HS1)	1.95e-40
	reCj31348	AT1G10950	transmembrane nine 1(TMN1)	3.93415
	reCj31357	AT5G52220	chromosome transmission fidelity-like protein	8.52e-31
	reCj31387	AT5G02610	Ribosomal L29 family protein	2.35e-64
	reCj31394	AT2G44580	zinc ion binding protein	4.01e-71
	reCj31402	AT1G08880	Histone superfamily protein(H2AXA)	2.27e-60
	reCj31409	AT3G62810	complex 1 family protein / LVR family protein	9.39e-34
	reCj31442	AT2G43810	Small nuclear ribonucleoprotein family protein(LSM6B)	4.54e-46
	reCj31452	AT2G09990	Ribosomal protein S5 domain 2-like superfamily protein	4.5e-87
	reCj31455	AT4G32830	ataurora1(AUR1)	7.69e-133
	reCj31465	AT4G29260	HAD superfamily, subfamily IIIB acid phosphatase	1.97e-58
	reCj31472	not available		NA
	reCj31590	AT3G55570	cytoplasmic tRNA 2-thiolation protein	6.19e-21
	reCj31603	AT4G36040	Chaperone DnaJ-domain superfamily protein(J11)	1.72e-24
	reCj31608	AT5G61310	Cytochrome c oxidase subunit Vc family protein	6.02e-20
	reCj31613	AT1G01170	ozone-responsive stress-like protein (DUF1138)	1.34e-29
	reCj31619	AT4G10040	cytochrome c-2(CYTC-2)	5.86e-66
	reCj31625	AT5G57970	DNA glycosylase superfamily protein	2.07e-49
	reCj31644	AT3G12870	transmembrane protein	4.33e-66
	reCj31713	AT2G27960	cyclin-dependent kinase-subunit 1(CKS1)	1.18e-39
	reCj31720	AT3G16620	translocon outer complex protein 120(TOC120)	1.43736
	reCj31735	AT2G32590	condensin complex subunit(EMB2795)	5.3e-33
	reCj31737	AT2G19740	Ribosomal protein L31e family protein	7.01e-48
	reCj31749	AT4G16450	NADH-ubiquinone oxidoreductase	1.72e-43
	reCj31769	AT2G39540	Gibberellin-regulated family protein	3.69e-21
	reCj31781	AT4G30220	small nuclear ribonucleoprotein F(RUXF)	6.15e-48
	reCj31796	AT5G28060	Ribosomal protein S24e family protein	1.24e-65
	reCj31799	AT1G51650	ATP synthase epsilon chain	9.35e-24
	reCj31804	AT3G08880	plectin-like protein	8.98e-38
	reCj31831	AT4G15140	hypothetical protein	0.000157257
	reCj31851	AT5G67100	DNA-directed DNA polymerase(ICU2)	2.91334
	reCj31862	AT4G30825	Tetratricopeptide repeat (TPR)-like superfamily protein	1.68235
	reCj31868	AT4G10110	RNA-binding (RRM/RBD/RNP motifs) family protein	4.85e-29
	reCj31885	AT3G02120	hydroxyproline-rich glycoprotein family protein	0.000548504
	reCj31913	AT3G45980	Histone superfamily protein(HTB9)	4.33e-50
	reCj31916	AT3G60245	Zinc-binding ribosomal protein family protein	4.3e-56
	reCj31918	AT5G15320	ATP synthase E chain	4.11e-12
	reCj31973	AT4G34555	Ribosomal protein S25 family protein	3.56e-38
	reCj31982	AT4G00630	K+ efflux antiporter 2(KEA2)	2.66836
	reCj31993	not available		NA
	reCj31998	AT4G29735	transmembrane protein	1.83e-09
	reCj32010	not available		NA
	reCj32020	not available		NA
	reCj32026	AT1G67785	hypothetical protein	1.79e-17
	reCj32035	AT2G27970	CDK-subunit 2(CKS2)	2.93e-44
	reCj32038	AT5G65360	Histone superfamily protein	4.74e-78
	reCj32043	AT2G21100	Disease resistance-responsive (dirigent-like protein) family protein	6.46e-45
	reCj32048	AT1G78895	Reticulon family protein	4.4e-49
	reCj32059	AT2G03830	root meristem growth factor(RGF8)	5.68677
	reCj32081	AT3G07230	wound-responsive protein-like protein	4.25e-16
	reCj32168	not available		NA
	reCj32220	AT5G59970	Histone superfamily protein	3.71e-50
	reCj32221	AT4G11650	osmotin 34(OSM34)	1.94e-87
	reCj32256	AT4G12140	RING/U-box superfamily protein	2.19495
	reCj32270	not available		NA
	reCj32280	AT5G07960	asterix-like protein	5.19e-41
	reCj32291	AT3G55570	cytoplasmic tRNA 2-thiolation protein	6.09e-22
	reCj32306	AT3G43850	hypothetical protein	2.56e-10
	reCj32311	AT5G40080	Mitochondrial ribosomal protein L27	2.44e-32
	reCj32316	AT3G06680	Ribosomal L29e protein family	2.8e-23
	reCj32352	AT1G30110	nudix hydrolase homolog 25(NUDX25)	1.24e-75
	reCj32360	AT4G15800	ralf-like 33(RALFL33)	8.16e-30
	reCj32362	AT2G25240	Serine protease inhibitor (SERPIN) family protein(CCP3)	2.49248
	reCj32372	AT2G19830	SNF7 family protein(SNF7.2)	3.61e-36
	reCj32381	AT1G15120	Ubiquinol-cytochrome C reductase hinge protein	2.5e-30
	reCj32382	AT5G59970	Histone superfamily protein	1.38e-50
	reCj32397	not available		NA
	reCj32407	AT4G10465	Heavy metal transport/detoxification superfamily protein	8.85e-14
	reCj32557	AT5G65360	Histone superfamily protein	9.38e-93
	reCj32574	AT1G17580	myosin 1(MYA1)	3.63162
	reCj32683	AT5G11090	serine-rich protein-like protein	0.000363609
	reCj32686	AT1G15370	SNARE-like superfamily protein	2.21e-80
	reCj32724	AT1G76100	plastocyanin 1(PETE1)	6.53963
	reCj32727	AT5G01750	LURP-one-like protein (DUF567)	1.38e-29
	reCj32732	AT1G70600	Ribosomal protein L18e/L15 superfamily protein	1.2e-86
	reCj32733	AT5G59970	Histone superfamily protein	1.74e-50
	reCj32757	AT3G24100	Uncharacterized protein family SERF	4.9e-05
	reCj32806	AT2G15050	lipid transfer protein(LTP)	5.52e-07
	reCj32814	AT1G61215	bromodomain 4(BRD4)	2.57676
	reCj32832	AT2G15780	Cupredoxin superfamily protein	1.23e-30
	reCj32846	not available		NA
	reCj32871	AT5G22750	DNA/RNA helicase protein(RAD5)	3.78099
	reCj32883	ATMG01080		1.77e-13
	reCj32926	AT3G01740	Mitochondrial ribosomal protein L37	1.42e-32
	reCj32961	AT2G31270	CDT1-like protein A(CDT1A)	6.25e-24
	reCj32979	AT5G18850	Low-density receptor-like protein	6.61e-18
	reCj32981	AT5G59970	Histone superfamily protein	1.48e-53
	reCj32998	AT1G72020	TonB-dependent heme receptor A	2.04e-30
	reCj33028	AT3G29410	Terpenoid cyclases/Protein prenyltransferases superfamily protein	0.537391
	reCj33036	AT2G39540	Gibberellin-regulated family protein	3e-23
	reCj33059	AT1G11890	Synaptobrevin family protein(SEC22)	2.04e-56
	reCj33077	AT1G77710	ubiquitin-fold modifier(CCP2)	4.57e-50
	reCj33098	AT5G65360	Histone superfamily protein	3.6e-93
	reCj33101	AT3G15760	cytochrome P450 family protein	1.84e-06
	reCj33199	AT5G04750	F1F0-ATPase inhibitor protein	0.00286274
	reCj33206	AT2G46540	fiber	5.31e-21
	reCj33209	AT5G65360	Histone superfamily protein	9.73e-93
	reCj33210	AT5G66580	hypothetical protein	2.33e-18
	reCj33216	AT3G19590	Transducin/WD40 repeat-like superfamily protein(BUB3.1)	4.08e-53
	reCj33237	AT5G59970	Histone superfamily protein	1.27e-50
	reCj33238	AT5G05350	PLAC8 family protein	3.22898
	reCj33239	AT4G33865	Ribosomal protein S14p/S29e family protein	4.03e-27
	reCj33303	AT1G22140	zinc finger CCCH domain protein	5.36e-12
	reCj33305	AT1G09700	dsRNA-binding domain-like superfamily protein(HYL1)	6.23687
	reCj33315	AT5G20180	Ribosomal protein L36	4.4e-19
	reCj33324	AT1G28150	hypothetical protein	2.21e-22
	reCj33419	AT2G29530	Tim10/DDP family zinc finger protein(TIM10)	5.95e-41
	reCj33431	AT5G63500	transmembrane protein, putative (DUF 3339)	3.69e-06
	reCj33534	AT2G27960	cyclin-dependent kinase-subunit 1(CKS1)	4.43e-39
	reCj33553	AT3G12587	Oligosaccaryltransferase	1.64e-15
	reCj33555	AT4G33640	costars family protein	1.07e-37
	reCj33569	AT5G59970	Histone superfamily protein	2.86e-55
	reCj33570	AT1G31280	Argonaute family protein(AGO2)	1.34948
	reCj33573	AT3G52730	ubiquinol-cytochrome C reductase UQCRX/QCR9-like family protein	5.1e-29
	reCj33617	AT3G02260	auxin transport protein (BIG)(BIG)	3.08473
	reCj33632	AT3G45980	Histone superfamily protein(HTB9)	6.43e-49
	reCj33655	AT5G50810	translocase inner membrane subunit 8(TIM8)	9.33e-19
	reCj33695	AT2G28430	zinc finger, C3HC4 type family protein	5.24e-08
	reCj33708	AT1G79570	kinase superfamily with octicosapeptide/Phox/Bem1p domain-containing protein	0.302278
	reCj33870	AT5G63500	transmembrane protein, putative (DUF 3339)	4.28e-07
	reCj33879	AT1G73177	bonsai(BNS)	6.79e-07
	reCj33899	not available		NA
	reCj33965	AT5G02560	histone H2A 12(HTA12)	5.03e-41
	reCj33972	AT4G33590	transmembrane protein	9.66493
	reCj34076	AT1G09620	ATP binding/leucine-tRNA ligases/aminoacyl-tRNA ligase	0.846839
	reCj34094	AT2G36090	F-box family protein	1.68655
	reCj34148	AT5G41685	Mitochondrial outer membrane translocase complex, subunit Tom7	3.87e-10
	reCj34149	AT5G11910	alpha/beta-Hydrolases superfamily protein	5.03256
	reCj34155	AT4G33400	Vacuolar import/degradation, Vid27-related protein	2.59e-31
	reCj34157	AT5G25900	GA requiring 3(GA3)	7.72e-43
	reCj34212	AT4G31985	Ribosomal protein L39 family protein	3.78e-19
	reCj34219	AT2G44010	hypothetical protein	0.0862791
	reCj34233	AT1G51760	peptidase M20/M25/M40 family protein(IAR3)	2.80114
	reCj34239	AT3G04720	pathogenesis-related 4(PR4)	1.02535
	reCj34242	AT3G05740	RECQ helicase l1(RECQI1)	3.26e-63
	reCj34292	AT3G12587	Oligosaccaryltransferase	2.28e-12
	reCj34352	AT1G73760	RING/U-box superfamily protein	1.56973
	reCj34372	AT4G18550	alpha/beta-Hydrolases superfamily protein(DSEL)	0.473412
	reCj34614	AT1G08060	ATP-dependent helicase family protein(MOM)	1.01924
	reCj34655	AT1G17920	homeodomain GLABROUS 12(HDG12)	0.277343
	reCj34666	AT1G17920	homeodomain GLABROUS 12(HDG12)	0.827254
	reCj34690	AT2G47330	P-loop containing nucleoside triphosphate hydrolases superfamily protein	1.53507
	reCj34709	AT1G24590	DORNROSCHEN-like protein(DRNL)	8.91356
	reCj34713	AT3G08530	Clathrin, heavy chain	0.783116
	reCj34717	AT1G79150	binding protein	0.296236
	reCj34718	AT5G53740	hypothetical protein	0.00155127
C3	reCj04906	AT1G01120	3-ketoacyl-CoA synthase 1(KCS1)	2.05e-118
	reCj05905	AT5G54160	O-methyltransferase 1(OMT1)	7.83e-67
	reCj06284	AT3G62650	hypothetical protein	0.00168695
	reCj08529	AT5G53370	pectin methylesterase PCR fragment F(PMEPCRF)	1.03e-40
	reCj09639	AT5G47580	transmembrane protein(ASG7)	0.000518529
	reCj10241	AT4G19130	Replication factor-A protein 1-like protein	0
	reCj10624	AT2G40380	prenylated RAB acceptor 1.B2(PRA1.B2)	1.62e-28
	reCj10663	AT4G04690	F-box and associated interaction domains-containing protein	4.16794
	reCj10900	AT3G06880	Transducin/WD40 repeat-like superfamily protein	9.27e-173
	reCj11658	AT2G07360	SH3 domain-containing protein	0
	reCj11898	AT4G24890	purple acid phosphatase 24(PAP24)	4.16e-107
	reCj12076	AT1G63770	Peptidase M1 family protein	0
	reCj12434	AT5G57800	Fatty acid hydroxylase superfamily(CER3)	0
	reCj12435	AT5G57800	Fatty acid hydroxylase superfamily(CER3)	0
	reCj12440	AT4G20050	Pectin lyase-like superfamily protein(QRT3)	4.49e-124
	reCj13096	AT2G28520	vacuolar proton ATPase A1(VHA-A1)	0
	reCj13138	AT3G11320	Nucleotide-sugar transporter family protein	2.57e-168
	reCj13602	AT1G10670	ATP-citrate lyase A-1(ACLA-1)	3.75e-124
	reCj13968	AT5G33370	GDSL-like Lipase/Acylhydrolase superfamily protein	8.33e-140
	reCj13969	AT5G33370	GDSL-like Lipase/Acylhydrolase superfamily protein	4.56e-71
	reCj14021	AT3G06060	NAD(P)-binding Rossmann-fold superfamily protein(TSC10A)	6.23e-111
	reCj14058	AT5G41800	Transmembrane amino acid transporter family protein	0
	reCj14098	AT1G22400	UDP-Glycosyltransferase superfamily protein(UGT85A1)	1.26e-103
	reCj14133	AT4G29050	Concanavalin A-like lectin protein kinase family protein	2.25e-27
	reCj14342	AT1G22360	UDP-glucosyl transferase 85A2(UGT85A2)	6.04e-136
	reCj14468	AT5G21090	Leucine-rich repeat (LRR) family protein	9.53e-94
	reCj14664	AT4G33790	Jojoba acyl CoA reductase-related male sterility protein(CER4)	9.61e-114
	reCj14665	AT4G33790	Jojoba acyl CoA reductase-related male sterility protein(CER4)	5.84e-105
	reCj14696	AT2G23540	GDSL-like Lipase/Acylhydrolase superfamily protein	3.82e-56
	reCj15058	AT5G08640	flavonol synthase 1(FLS1)	7.95e-117
	reCj15207	AT1G01630	Sec14p-like phosphatidylinositol transfer family protein	3.2e-83
	reCj15288	AT2G23810	tetraspanin8(TET8)	9.21e-83
	reCj15289	AT2G23810	tetraspanin8(TET8)	6.59e-83
	reCj15329	AT2G38110	glycerol-3-phosphate acyltransferase 6(GPAT6)	1.92e-91
	reCj15576	AT4G10500	2-oxoglutarate (2OG) and Fe(II)-dependent oxygenase superfamily protein	2.44e-117
	reCj15985	AT3G26744	basic helix-loop-helix (bHLH) DNA-binding superfamily protein(ICE1)	3.15e-07
	reCj16014	AT4G29910	origin recognition complex protein 5(ORC5)	1.49e-104
	reCj16139	AT4G01690	Flavin containing amine oxidoreductase family(PPOX)	0.172891
	reCj16530	AT1G50650	Stigma-specific Stig1 family protein	0.000151884
	reCj16531	AT1G50650	Stigma-specific Stig1 family protein	0.00010165
	reCj16592	AT1G11710	Pentatricopeptide repeat (PPR) superfamily protein	2.76708
	reCj16653	AT2G46240	BCL-2-associated athanogene 6(BAG6)	1.87561
	reCj16903	AT2G04900	hypothetical protein	7.51e-39
	reCj17287	AT3G16720	TOXICOS EN LEVADURA 2(ATL2)	1.31e-20
	reCj17378	AT5G02220	cyclin-dependent kinase inhibitor	1.19e-05
	reCj17379	AT1G60783	cyclin-dependent kinase inhibitor SMR2-like protein	0.00247558
	reCj17911	AT4G24610	pesticidal crystal cry8Ba protein	0
	reCj17932	AT2G26910	pleiotropic drug resistance 4(ABCG32)	0
	reCj18027	AT3G62360	Carbohydrate-binding-like fold	0
	reCj18214	AT5G06460	ubiquitin activating enzyme 2(UBA 2)	0
	reCj18313	AT5G01720	RNI-like superfamily protein	3.88e-143
	reCj18436	AT5G25270	Ubiquitin-like superfamily protein	1.44e-88
	reCj18488	AT1G60160	Potassium transporter family protein	0
	reCj18494	AT5G01720	RNI-like superfamily protein	2.14e-156
	reCj18770	AT3G18524	MUTS homolog 2(MSH2)	0
	reCj18775	AT4G28650	Leucine-rich repeat transmembrane protein kinase family protein	0
	reCj18828	AT1G67420	Zn-dependent exopeptidases superfamily protein	0
	reCj18834	AT5G43270	squamosa promoter binding protein-like 2(SPL2)	4.62e-43
	reCj18983	AT2G05760	Xanthine/uracil permease family protein	0
	reCj19082	AT2G21790	ribonucleotide reductase 1(RNR1)	0
	reCj19148	AT2G16440	Minichromosome maintenance (MCM2/3/5) family protein(MCM4)	0
	reCj19236	AT2G21790	ribonucleotide reductase 1(RNR1)	0
	reCj19244	AT5G58000	Reticulon family protein	3.09e-60
	reCj19256	AT4G22130	STRUBBELIG-receptor family 8(SRF8)	0
	reCj19321	AT3G55610	delta 1-pyrroline-5-carboxylate synthase 2(P5CS2)	0
	reCj19438	AT5G23570	XS domain-containing protein / XS zinc finger domain-containing protein-like protein(SGS3)	1.41e-110
	reCj19514	AT3G62270	HCO3- transporter family	0
	reCj19605	AT5G46280	Minichromosome maintenance (MCM2/3/5) family protein(MCM3)	0
	reCj19652	AT2G26180	IQ-domain 6(IQD6)	2.75e-28
	reCj19668	AT1G55740	seed imbibition 1(SIP1)	0
	reCj19712	AT1G29630	5'-3' exonuclease family protein	0
	reCj19741	AT3G57550	guanylate kinase(AGK2)	2.11e-132
	reCj19756	AT1G79460	Terpenoid cyclases/Protein prenyltransferases superfamily protein(GA2)	1.57e-169
	reCj19763	AT3G10050	L-O-methylthreonine resistant 1(OMR1)	0
	reCj19785	AT4G27240	zinc finger (C2H2 type) family protein	9.43e-134
	reCj19873	AT5G39040	transporter associated with antigen processing protein 2(ABCB27)	0
	reCj19889	AT4G10840	Tetratricopeptide repeat (TPR)-like superfamily protein(KLCR1)	0
	reCj19930	AT1G27360	squamosa promoter-like 11(SPL11)	2.23e-40
	reCj19963	AT1G48430	Dihydroxyacetone kinase	0
	reCj19968	AT2G26640	3-ketoacyl-CoA synthase 11(KCS11)	0
	reCj19991	AT1G34430	2-oxoacid dehydrogenases acyltransferase family protein(EMB3003)	5.58e-173
	reCj20041	AT4G23850	AMP-dependent synthetase and ligase family protein(LACS4)	0
	reCj20156	AT4G02060	Minichromosome maintenance (MCM2/3/5) family protein(PRL)	0
	reCj20160	AT4G12700	calcium ion-binding protein	0
	reCj20198	AT3G56540	alpha/beta-Hydrolases superfamily protein	0.226584
	reCj20232	AT5G26760	RNA polymerase II subunit B1 CTD phosphatase RPAP2-like protein	1.96e-51
	reCj20241	AT5G18460	carboxyl-terminal peptidase (DUF239)	9.05e-169
	reCj20249	AT5G59350	transmembrane protein	4.62867
	reCj20252	AT1G17840	white-brown complex-like protein(ABCG11)	0
	reCj20295	AT3G23770	O-Glycosyl hydrolases family 17 protein	2.66e-97
	reCj20314	AT1G02205	Fatty acid hydroxylase superfamily(CER1)	0
	reCj20386	AT5G48030	gametophytic factor 2(GFA2)	3.19e-131
	reCj20394	AT1G02205	Fatty acid hydroxylase superfamily(CER1)	0
	reCj20414	AT5G08020	RPA70-kDa subunit B(RPA70B)	0
	reCj20492	AT3G47000	Glycosyl hydrolase family protein	0
	reCj20609	AT5G35360	acetyl Co-enzyme a carboxylase biotin carboxylase subunit(CAC2)	0
	reCj20628	AT2G26250	3-ketoacyl-CoA synthase 10(KCS10)	0
	reCj20636	AT5G36900	hypothetical protein	0.414124
	reCj20657	AT4G10550	Subtilase family protein	0
	reCj20658	AT2G21340	MATE efflux family protein	3.18e-161
	reCj20742	AT3G62630	stress response NST1-like protein (DUF1645)	7.47e-24
	reCj20757	AT1G27070	5'-AMP-activated protein kinase-like protein	3.65e-76
	reCj20775	AT1G70370	polygalacturonase 2(PG2)	3.56e-162
	reCj20795	AT1G61560	Seven transmembrane MLO family protein(MLO6)	7.05e-138
	reCj20848	AT1G15100	RING-H2 finger A2A(RHA2A)	1.01e-05
	reCj20894	AT5G64440	fatty acid amide hydrolase(FAAH)	2.27e-130
	reCj20896	AT1G22190	Integrase-type DNA-binding superfamily protein	1.48e-24
	reCj21019	AT5G46170	F-box family protein	1e-102
	reCj21077	AT2G38080	Laccase/Diphenol oxidase family protein(IRX12)	0
	reCj21082	AT2G15860	BAT2 domain protein	8.24e-122
	reCj21097	AT5G46290	3-ketoacyl-acyl carrier protein synthase I(KASI)	0
	reCj21141	AT3G51830	SAC domain-containing protein 8(SAC8)	0
	reCj21152	AT1G34430	2-oxoacid dehydrogenases acyltransferase family protein(EMB3003)	3.57e-160
	reCj21162	AT2G26640	3-ketoacyl-CoA synthase 11(KCS11)	0
	reCj21264	AT1G11680	CYTOCHROME P450 51G1(CYP51G1)	0
	reCj21309	AT4G17090	chloroplast beta-amylase(CT-BMY)	0
	reCj21320	AT1G11600	cytochrome P450, family 77, subfamily B, polypeptide 1(CYP77B1)	9.13e-156
	reCj21353	AT2G38110	glycerol-3-phosphate acyltransferase 6(GPAT6)	3.37e-160
	reCj21403	AT3G56630	cytochrome P450, family 94, subfamily D, polypeptide 2(CYP94D2)	1.44e-169
	reCj21417	AT2G40660	Nucleic acid-binding, OB-fold-like protein	1.33e-103
	reCj21447	AT5G21105	Plant L-ascorbate oxidase	0
	reCj21457	AT1G68530	3-ketoacyl-CoA synthase 6(KCS6)	0
	reCj21508	AT1G76490	hydroxy methylglutaryl CoA reductase 1(HMG1)	0
	reCj21517	AT5G09390	CD2-binding protein-like protein	7.88e-47
	reCj21523	AT4G32890	GATA transcription factor 9(GATA9)	2.14e-56
	reCj21561	AT5G57800	Fatty acid hydroxylase superfamily(CER3)	0
	reCj21605	AT1G80170	Pectin lyase-like superfamily protein	1.55e-138
	reCj21628	AT5G64630	Transducin/WD40 repeat-like superfamily protein(FAS2)	0
	reCj21637	AT5G57670	Protein kinase superfamily protein	2.52e-141
	reCj21706	AT3G03610	ELMO/CED-12 family protein	1.88e-131
	reCj21756	AT1G76490	hydroxy methylglutaryl CoA reductase 1(HMG1)	0
	reCj21768	AT2G22490	Cyclin D2;1(CYCD2;1)	2.97e-65
	reCj21797	AT1G72760	Protein kinase superfamily protein	3.42e-74
	reCj21817	AT1G69040	ACT domain repeat 4(ACR4)	0
	reCj21899	AT3G11980	Jojoba acyl CoA reductase-related male sterility protein(MS2)	4.21e-128
	reCj21903	AT3G52500	Eukaryotic aspartyl protease family protein	1.18e-96
	reCj21962	AT3G05390	S-adenosyl-L-methionine-dependent methyltransferase	6.36e-89
	reCj21972	AT2G36010	E2F transcription factor 3(E2F3)	4.84e-115
	reCj21993	AT1G22400	UDP-Glycosyltransferase superfamily protein(UGT85A1)	2.74e-89
	reCj22076	AT5G16390	chloroplastic acetylcoenzyme A carboxylase 1(CAC1)	2.85e-55
	reCj22077	AT4G16740	terpene synthase 03(TPS03)	2.3e-71
	reCj22089	AT1G17130	coiled-coil protein (DUF572)	1.02e-117
	reCj22094	AT5G39410	Saccharopine dehydrogenase	4.39e-167
	reCj22108	AT4G17970	aluminum-activated, malate transporter 12(ALMT12)	3.49e-151
	reCj22110	AT1G74030	enolase 1(ENO1)	0
	reCj22132	AT1G06110	SKP1/ASK-interacting protein 16(SKIP16)	2.46e-128
	reCj22149	AT3G63130	RAN GTPase activating protein 1(RANGAP1)	9.52e-178
	reCj22239	AT4G02290	glycosyl hydrolase 9B13(GH9B13)	0
	reCj22250	AT1G60200	splicing factor PWI domain-containing protein / RNA recognition motif (RRM)-containing protein	0.0860733
	reCj22272	AT5G01990	Auxin efflux carrier family protein	5.29e-170
	reCj22435	AT1G68400	leucine-rich repeat transmembrane protein kinase family protein	6.21e-127
	reCj22443	AT3G18080	B-S glucosidase 44(BGLU44)	0
	reCj22450	AT1G01090	pyruvate dehydrogenase E1 alpha(PDH-E1 ALPHA)	0
	reCj22474	AT1G80710	DROUGHT SENSITIVE 1(DRS1)	8.64e-100
	reCj22544	AT3G18180	Glycosyltransferase family 61 protein	1.32e-07
	reCj22612	AT3G21640	FKBP-type peptidyl-prolyl cis-trans isomerase family protein(TWD1)	1.06e-169
	reCj22676	AT5G01710	methyltransferase	5.29e-08
	reCj22718	AT3G62390	TRICHOME BIREFRINGENCE-LIKE 6(TBL6)	2.23e-93
	reCj22765	AT5G23190	cytochrome P450, family 86, subfamily B, polypeptide 1(CYP86B1)	6.41e-126
	reCj22805	AT3G61490	Pectin lyase-like superfamily protein	0
	reCj22818	AT3G12060	trichome birefringence-like protein (DUF828)(TBL1)	3.48e-103
	reCj22838	AT2G45550	cytochrome P450, family 76, subfamily C, polypeptide 4(CYP76C4)	1.44e-101
	reCj22900	AT3G26370	O-fucosyltransferase family protein	0
	reCj22907	AT1G70710	glycosyl hydrolase 9B1(GH9B1)	0
	reCj22942	AT1G01120	3-ketoacyl-CoA synthase 1(KCS1)	1.56e-147
	reCj22944	AT5G18940	Mo25 family protein	7.7e-143
	reCj22957	AT1G01120	3-ketoacyl-CoA synthase 1(KCS1)	9.51e-128
	reCj22958	AT5G23940	HXXXD-type acyl-transferase family protein(PEL3)	6.59e-139
	reCj22964	AT3G50120	transmembrane protein, putative (DUF247)	1.73e-40
	reCj22996	AT1G52310	protein kinase family protein / C-type lectin domain-containing protein	0
	reCj23030	AT2G34590	Transketolase family protein	0
	reCj23052	AT4G18530	lysine ketoglutarate reductase trans-splicing-like protein, putative (DUF707)	9.28e-137
	reCj23055	AT3G56630	cytochrome P450, family 94, subfamily D, polypeptide 2(CYP94D2)	5e-172
	reCj23056	AT5G62390	BCL-2-associated athanogene 7(BAG7)	5.01e-41
	reCj23061	AT5G53390	O-acyltransferase (WSD1-like) family protein(FOP1)	5.32e-87
	reCj23102	AT2G34590	Transketolase family protein	0
	reCj23154	AT1G12570	Glucose-methanol-choline (GMC) oxidoreductase family protein	0
	reCj23161	AT5G23190	cytochrome P450, family 86, subfamily B, polypeptide 1(CYP86B1)	2.91e-121
	reCj23163	AT4G31940	cytochrome P450, family 82, subfamily C, polypeptide 4(CYP82C4)	4.78e-144
	reCj23212	AT3G51860	cation exchanger 3(CAX3)	3.53e-110
	reCj23257	AT3G05390	S-adenosyl-L-methionine-dependent methyltransferase	4.82e-102
	reCj23275	AT5G03610	GDSL-like Lipase/Acylhydrolase superfamily protein	4.44e-47
	reCj23293	AT1G65450	HXXXD-type acyl-transferase family protein(GLC)	1.75e-72
	reCj23363	AT2G39210	Major facilitator superfamily protein	0
	reCj23452	AT2G18950	homogentisate phytyltransferase 1(HPT1)	2.94e-137
	reCj23455	AT4G37850	basic helix-loop-helix (bHLH) DNA-binding superfamily protein	1.62e-48
	reCj23491	AT5G60520	Late embryogenesis abundant (LEA) protein-like protein	5.36e-117
	reCj23615	AT4G31600	UDP-N-acetylglucosamine (UAA) transporter family(UTr7)	3.01e-155
	reCj23643	AT1G66230	myb domain protein 20(MYB20)	8.74e-78
	reCj23656	AT5G45120	Eukaryotic aspartyl protease family protein	1.06e-97
	reCj23701	AT1G76340	golgi nucleotide sugar transporter 3(GONST3)	4.6e-160
	reCj23711	AT1G01120	3-ketoacyl-CoA synthase 1(KCS1)	3.53e-139
	reCj23728	AT5G23190	cytochrome P450, family 86, subfamily B, polypeptide 1(CYP86B1)	1.88e-126
	reCj23786	AT1G67730	beta-ketoacyl reductase 1(KCR1)	1.84e-125
	reCj23809	AT5G59070	UDP-Glycosyltransferase superfamily protein	1.39e-134
	reCj23816	AT3G04290	Li-tolerant lipase 1(LTL1)	1.1e-132
	reCj23891	AT2G23540	GDSL-like Lipase/Acylhydrolase superfamily protein	1.06e-112
	reCj23960	AT4G29250	HXXXD-type acyl-transferase family protein	2.64e-67
	reCj24001	AT5G46860	Syntaxin/t-SNARE family protein(VAM3)	5.8e-115
	reCj24004	AT1G10010	amino acid permease 8(AAP8)	7.17173
	reCj24100	AT5G09810	actin 7(ACT7)	0
	reCj24102	AT5G47750	D6 protein kinase like 2(D6PKL2)	4.7e-116
	reCj24141	AT3G48320	cytochrome P450, family 71, subfamily A, polypeptide 21(CYP71A21)	4.18e-92
	reCj24175	AT2G45560	cytochrome P450, family 76, subfamily C, polypeptide 1(CYP76C1)	2.63e-106
	reCj24191	AT5G49690	UDP-Glycosyltransferase superfamily protein	3.07e-59
	reCj24250	AT5G55150	F-box SKIP23-like protein (DUF295)	2.18902
	reCj24440	AT5G22110	DNA polymerase epsilon subunit B2(DPB2)	0
	reCj24454	AT1G80170	Pectin lyase-like superfamily protein	8.43e-146
	reCj24482	AT5G07800	Flavin-binding monooxygenase family protein	0
	reCj24518	AT2G33320	Calcium-dependent lipid-binding (CaLB domain) family protein	1.33e-19
	reCj24538	AT3G20500	purple acid phosphatase 18(PAP18)	0
	reCj24619	AT1G70210	CYCLIN D1;1(CYCD1;1)	7.45e-54
	reCj24656	AT1G12260	NAC 007(NAC007)	1.16e-106
	reCj24658	AT5G08380	alpha-galactosidase 1(AGAL1)	1.62e-176
	reCj24671	AT1G29240	transcription initiation factor TFIID subunit, putative (DUF688)	1.24472
	reCj24679	AT1G01500	Erythronate-4-phosphate dehydrogenase family protein	9.19e-32
	reCj24681	AT1G10650	SBP (S-ribonuclease binding protein) family protein	2.85e-46
	reCj24692	AT5G48900	Pectin lyase-like superfamily protein	3.2e-161
	reCj24732	AT3G05390	S-adenosyl-L-methionine-dependent methyltransferase	0
	reCj24758	AT4G04930	fatty acid desaturase family protein(DES-1-LIKE)	1.82e-174
	reCj24813	AT5G07050	nodulin MtN21 /EamA-like transporter family protein(UMAMIT9)	4.61e-139
	reCj24892	AT4G32700	MUS308 and mammalian DNA polymerase-like protein	1.57645
	reCj24920	AT2G26580	plant-specific transcription factor YABBY family protein(YAB5)	7.2e-52
	reCj24946	AT5G33370	GDSL-like Lipase/Acylhydrolase superfamily protein	4.13e-124
	reCj24983	AT5G26230	membrane-associated kinase regulator(MAKR1)	0.0455697
	reCj25049	AT4G29080	phytochrome-associated protein 2(PAP2)	4.54e-62
	reCj25077	AT5G49710	RING finger protein	3.42e-32
	reCj25096	AT3G26430	GDSL-like Lipase/Acylhydrolase superfamily protein	1.03e-151
	reCj25103	AT5G23190	cytochrome P450, family 86, subfamily B, polypeptide 1(CYP86B1)	2.79e-102
	reCj25117	AT1G56310	Polynucleotidyl transferase, ribonuclease H-like superfamily protein	2.15e-47
	reCj25251	AT5G07080	HXXXD-type acyl-transferase family protein	5.18e-67
	reCj25344	AT4G01130	GDSL-like Lipase/Acylhydrolase superfamily protein	1.06e-63
	reCj25408	AT1G03440	Leucine-rich repeat (LRR) family protein	1.51e-142
	reCj25412	AT3G54630	kinetochore protein	2.1e-55
	reCj25414	AT4G35985	Senescence/dehydration-associated protein-like protein	2.16e-67
	reCj25512	AT4G39330	cinnamyl alcohol dehydrogenase 9(CAD9)	1.4e-126
	reCj25591	AT1G22400	UDP-Glycosyltransferase superfamily protein(UGT85A1)	1.16e-99
	reCj25592	AT2G42990	GDSL-like Lipase/Acylhydrolase superfamily protein	3.99e-97
	reCj25617	AT4G32300	S-domain-2 5(SD2-5)	2.34e-104
	reCj25644	AT2G03550	alpha/beta-Hydrolases superfamily protein	2.23e-54
	reCj25657	AT1G29160	Dof-type zinc finger DNA-binding family protein	0.629795
	reCj25661	AT2G42990	GDSL-like Lipase/Acylhydrolase superfamily protein	7.47e-101
	reCj25712	AT5G41760	Nucleotide-sugar transporter family protein	1.45e-175
	reCj25744	AT5G20110	Dynein light chain type 1 family protein	1.74e-33
	reCj25765	AT4G37100	Pyridoxal phosphate (PLP)-dependent transferases superfamily protein	2.33e-24
	reCj25780	AT1G14230	GDA1/CD39 nucleoside phosphatase family protein	1.83914
	reCj25836	AT4G22880	leucoanthocyanidin dioxygenase(LDOX)	5.85e-88
	reCj25864	AT5G15180	Peroxidase superfamily protein	7.2e-97
	reCj25875	AT1G01120	3-ketoacyl-CoA synthase 1(KCS1)	1.5e-137
	reCj25878	AT2G26730	Leucine-rich repeat protein kinase family protein	1.87e-43
	reCj25891	not available		NA
	reCj25911	AT3G06060	NAD(P)-binding Rossmann-fold superfamily protein(TSC10A)	5.01e-38
	reCj25920	AT4G22880	leucoanthocyanidin dioxygenase(LDOX)	9.54e-139
	reCj26023	AT1G75150	DNA ligase-like protein	1.18e-06
	reCj26084	AT1G13140	cytochrome P450, family 86, subfamily C, polypeptide 3(CYP86C3)	1.02e-63
	reCj26097	AT4G10955	alpha/beta-Hydrolases superfamily protein	2.99e-71
	reCj26100	AT4G28360	Ribosomal protein L22p/L17e family protein	2.74e-89
	reCj26142	AT4G12620	origin of replication complex 1B(ORC1B)	9.3e-67
	reCj26143	AT5G18810	SC35-like splicing factor 28(SCL28)	1.12e-34
	reCj26149	AT3G04290	Li-tolerant lipase 1(LTL1)	1.73e-133
	reCj26164	AT5G56780	effector of transcription2(ET2)	1.02e-64
	reCj26203	AT3G42660	transducin family protein / WD-40 repeat family protein	4.36e-52
	reCj26254	AT2G20980	minichromosome maintenance 10(MCM10)	3.94e-97
	reCj26291	AT5G25430	HCO3- transporter family	2.4676
	reCj26339	AT4G30470	NAD(P)-binding Rossmann-fold superfamily protein	2.65e-99
	reCj26345	AT3G06060	NAD(P)-binding Rossmann-fold superfamily protein(TSC10A)	1.31e-48
	reCj26355	AT1G02800	cellulase 2(CEL2)	3e-152
	reCj26361	AT5G06590	hypothetical protein	5.54e-41
	reCj26430	AT3G12690	AGC kinase 1.5(AGC1.5)	7.18e-84
	reCj26441	AT4G24050	NAD(P)-binding Rossmann-fold superfamily protein	4.96e-140
	reCj26482	AT4G30470	NAD(P)-binding Rossmann-fold superfamily protein	7.14e-96
	reCj26496	AT5G26980	syntaxin of plants 41(SYP41)	3.44e-126
	reCj26504	AT3G49200	O-acyltransferase (WSD1-like) family protein	9.24e-47
	reCj26538	AT1G01230	ORMDL family protein	1.93e-78
	reCj26591	AT4G01130	GDSL-like Lipase/Acylhydrolase superfamily protein	1.99e-86
	reCj26593	AT3G24480	Leucine-rich repeat (LRR) family protein	4.23e-113
	reCj26623	AT5G13250	RING finger protein	1.57e-18
	reCj26627	AT5G62420	NAD(P)-linked oxidoreductase superfamily protein	1.15e-110
	reCj26666	AT5G66580	hypothetical protein	2.44238
	reCj26692	AT5G43860	chlorophyllase 2(CLH2)	2.25e-61
	reCj26736	AT4G09740	glycosyl hydrolase 9B14(GH9B14)	5.76e-85
	reCj26755	AT4G36050	endonuclease/exonuclease/phosphatase family protein	4.9e-96
	reCj26803	AT3G55490	GINS complex protein	6.42e-68
	reCj26825	AT3G59030	MATE efflux family protein(TT12)	4.84e-149
	reCj26873	AT5G51970	GroES-like zinc-binding alcohol dehydrogenase family protein	7.47e-15
	reCj26925	AT1G08500	early nodulin-like protein 18(ENODL18)	4.34e-47
	reCj26942	AT5G16720	caldesmon-like protein (Protein of unknown function, DUF593)	9.82e-10
	reCj26963	AT2G21100	Disease resistance-responsive (dirigent-like protein) family protein	5.22e-59
	reCj27043	AT5G65550	UDP-Glycosyltransferase superfamily protein	6.37e-53
	reCj27071	AT2G04570	GDSL-like Lipase/Acylhydrolase superfamily protein	2.92e-89
	reCj27091	AT3G60660	spindle/kinetochore-associated-like protein	1.06e-89
	reCj27094	AT4G22970	separase(ESP)	9.14e-30
	reCj27143	AT3G32190	myosin heavy chain-like protein	0.0947275
	reCj27156	AT1G17200	Uncharacterized protein family (UPF0497)	1.38e-48
	reCj27165	AT4G38650	Glycosyl hydrolase family 10 protein	6.19e-141
	reCj27166	AT4G11910	STAY-GREEN-like protein	5.09e-81
	reCj27197	AT3G63470	serine carboxypeptidase-like 40(scpl40)	2.14e-113
	reCj27205	AT4G30993	Calcineurin-like metallo-phosphoesterase superfamily protein	7.62e-25
	reCj27213	AT5G03610	GDSL-like Lipase/Acylhydrolase superfamily protein	2.29e-80
	reCj27214	AT3G56190	alpha-soluble NSF attachment protein 2(ALPHA-SNAP2)	3.75e-119
	reCj27249	AT3G10180	P-loop containing nucleoside triphosphate hydrolases superfamily protein	1.11e-53
	reCj27256	AT3G57710	Protein kinase superfamily protein	4.70812
	reCj27277	AT5G03820	GDSL-like Lipase/Acylhydrolase family protein	1.61e-86
	reCj27326	AT2G30933	Carbohydrate-binding X8 domain superfamily protein	6.21e-28
	reCj27535	AT4G33600	transmembrane protein	6.47e-58
	reCj27546	AT1G49230	RING/U-box superfamily protein	2.38e-35
	reCj27548	AT2G42990	GDSL-like Lipase/Acylhydrolase superfamily protein	2.12e-97
	reCj27583	AT2G42990	GDSL-like Lipase/Acylhydrolase superfamily protein	8.23e-91
	reCj27606	AT4G00905	NC domain-containing protein-like protein	1.46e-97
	reCj27623	AT5G42180	Peroxidase superfamily protein(PER64)	4.18e-138
	reCj27636	AT3G06060	NAD(P)-binding Rossmann-fold superfamily protein(TSC10A)	2.9e-38
	reCj27652	AT1G07370	proliferating cellular nuclear antigen 1(PCNA1)	2.14e-168
	reCj27718	AT3G44160	Outer membrane OMP85 family protein	2e-58
	reCj27733	AT3G58690	Protein kinase superfamily protein	2.26e-157
	reCj27770	AT3G51680	NAD(P)-binding Rossmann-fold superfamily protein(SDR2)	8.96e-83
	reCj27791	AT2G02850	plantacyanin(ARPN)	1.08e-27
	reCj27817	AT3G27890	NADPH:quinone oxidoreductase(NQR)	3.39e-81
	reCj27837	AT5G13170	senescence-associated gene 29(SAG29)	2.93e-42
	reCj27917	AT1G21830	hypothetical protein	0.000139866
	reCj27941	AT4G37050	PATATIN-like protein 4(PLP4)	9.66e-63
	reCj27946	AT1G24020	MLP-like protein 423(MLP423)	3.65e-25
	reCj27953	AT2G21080	Ras guanine nucleotide exchange factor K	4.58e-70
	reCj27965	AT5G59400	PGR5-like A protein	2.81e-75
	reCj28001	AT1G55240	proteinase inhibitor I4, serpin (DUF716)	1.06e-58
	reCj28075	AT5G51030	NAD(P)-binding Rossmann-fold superfamily protein	1.58e-73
	reCj28092	AT2G23810	tetraspanin8(TET8)	2.53e-96
	reCj28210	AT3G54200	Late embryogenesis abundant (LEA) hydroxyproline-rich glycoprotein family	2.8e-27
	reCj28255	AT3G06060	NAD(P)-binding Rossmann-fold superfamily protein(TSC10A)	1.7e-42
	reCj28281	not available		NA
	reCj28360	AT3G01320	SIN3-like 1(SNL1)	5.57799
	reCj28399	AT5G08640	flavonol synthase 1(FLS1)	3.77e-113
	reCj28433	AT1G15360	Integrase-type DNA-binding superfamily protein(SHN1)	2.14e-21
	reCj28457	AT1G30825	Arp2/3 complex, 34 kD subunit p34-Arc(DIS2)	3.9e-109
	reCj28464	AT2G17710	Big1	2.28e-17
	reCj28486	AT4G16640	Matrixin family protein	4.67e-22
	reCj28653	AT1G31130	polyadenylate-binding protein 1-B-binding protein	4.62e-30
	reCj28657	AT3G06060	NAD(P)-binding Rossmann-fold superfamily protein(TSC10A)	2.63e-41
	reCj28742	AT1G08050	Zinc finger (C3HC4-type RING finger) family protein	0.285259
	reCj28775	AT3G06060	NAD(P)-binding Rossmann-fold superfamily protein(TSC10A)	3.07e-31
	reCj28825	AT2G32300	uclacyanin 1(UCC1)	6.91e-20
	reCj28845	AT5G67100	DNA-directed DNA polymerase(ICU2)	1.92e-75
	reCj28846	AT5G67100	DNA-directed DNA polymerase(ICU2)	1.45e-142
	reCj28902	AT3G54420	homolog of carrot EP3-3 chitinase(EP3)	8.49e-54
	reCj28919	AT5G42890	sterol carrier protein 2(SCP2)	5.15e-51
	reCj29059	AT4G33800	hypothetical protein	0.00707456
	reCj29097	AT2G38360	prenylated RAB acceptor 1.B4(PRA1.B4)	6.82e-53
	reCj29130	AT1G09560	germin-like protein 5(GLP5)	7.73e-53
	reCj29166	AT4G15610	Uncharacterized protein family (UPF0497)	2.52e-19
	reCj29197	AT1G52800	2-oxoglutarate (2OG) and Fe(II)-dependent oxygenase superfamily protein	7.87e-48
	reCj29216	AT1G80440	Galactose oxidase/kelch repeat superfamily protein	2.19e-22
	reCj29267	AT4G24130	DUF538 family protein (Protein of unknown function, DUF538)	7.08e-23
	reCj29479	AT5G20740	Plant invertase/pectin methylesterase inhibitor superfamily protein	2.69e-34
	reCj29521	AT3G50930	cytochrome BC1 synthesi(BCS1)	1.42e-84
	reCj29560	AT1G26840	origin recognition complex protein 6(ORC6)	7.76e-104
	reCj29584	not available		NA
	reCj29672	AT2G20585	nuclear fusion defective 6(NFD6)	0.513279
	reCj29749	AT4G21440	MYB-like 102(MYB102)	4.35e-79
	reCj29887	AT4G02090	multidrug resistance protein ABC transporter family protein	5.21e-05
	reCj29933	AT2G40540	potassium transporter 2(KT2)	0.549329
	reCj29937	AT1G24110	Peroxidase superfamily protein	1.55e-80
	reCj30043	AT3G15810	LURP-one-like protein (DUF567)	8.36e-28
	reCj30128	AT4G30150	Urb2/Npa2 family protein	7.96573
	reCj30140	AT1G69160	suppressor	3.0669
	reCj30163	AT1G26310	K-box region and MADS-box transcription factor family protein(CAL)	2.57e-35
	reCj30201	AT4G11290	Peroxidase superfamily protein	1.06e-105
	reCj30207	AT5G53390	O-acyltransferase (WSD1-like) family protein(FOP1)	1.73e-45
	reCj30236	AT2G26580	plant-specific transcription factor YABBY family protein(YAB5)	2.43e-41
	reCj30244	AT1G33990	methyl esterase 14(MES14)	1.77e-63
	reCj30273	not available		NA
	reCj30275	AT5G20630	germin 3(GER3)	2.16e-81
	reCj30294	AT2G32300	uclacyanin 1(UCC1)	1.33e-19
	reCj30304	AT1G12570	Glucose-methanol-choline (GMC) oxidoreductase family protein	4.99e-21
	reCj30347	AT4G16143	importin alpha isoform 2(IMPA-2)	8.06e-18
	reCj30429	AT1G79570	kinase superfamily with octicosapeptide/Phox/Bem1p domain-containing protein	2.622
	reCj30576	AT1G11925	Stigma-specific Stig1 family protein	5.16e-16
	reCj30632	AT5G02560	histone H2A 12(HTA12)	1.13e-52
	reCj30634	AT5G39190	germin-like protein 2(GER2)	3.63e-24
	reCj30649	AT1G31530	DNAse I-like superfamily protein	1.70815
	reCj30671	AT5G13900	Bifunctional inhibitor/lipid-transfer protein/seed storage 2S albumin superfamily protein	1.35e-09
	reCj30728	AT2G26560	phospholipase A 2A(PLA2A)	8.31e-89
	reCj30794	AT1G56580	plant/protein (Protein of unknown function, DUF538)(SVB)	2.79e-35
	reCj30866	AT1G61360	S-locus lectin protein kinase family protein	0.98468
	reCj30874	AT1G71691	GDSL-like Lipase/Acylhydrolase superfamily protein	1.18e-52
	reCj31039	AT4G16740	terpene synthase 03(TPS03)	1.73e-35
	reCj31040	AT5G24920	glutamine dumper 5(GDU5)	8.7e-05
	reCj31058	AT5G17120	Cystatin/monellin superfamily protein	0.125993
	reCj31085	AT5G43250	nuclear factor Y, subunit C13(NF-YC13)	6.84e-15
	reCj31092	not available		NA
	reCj31159	AT5G43690	P-loop containing nucleoside triphosphate hydrolases superfamily protein	9.72355
	reCj31236	AT1G13360	hypothetical protein	1.00166
	reCj31296	AT2G46810	basic helix-loop-helix (bHLH) DNA-binding superfamily protein	3.62e-23
	reCj31470	AT3G13175	transmembrane protein	0.138777
	reCj31487	AT1G17860	Kunitz family trypsin and protease inhibitor protein	2.72e-06
	reCj31566	AT3G18280	Bifunctional inhibitor/lipid-transfer protein/seed storage 2S albumin superfamily protein	2.81e-16
	reCj31632	AT2G32660	receptor like protein 22(RLP22)	3.12001
	reCj31703	AT5G07050	nodulin MtN21 /EamA-like transporter family protein(UMAMIT9)	5.04e-49
	reCj31767	AT2G30860	glutathione S-transferase PHI 9(GSTF9)	2.05e-86
	reCj31773	not available		NA
	reCj31859	AT5G51890	Peroxidase superfamily protein	7.76e-97
	reCj31867	AT1G43667	Bifunctional inhibitor/lipid-transfer protein/seed storage 2S albumin superfamily protein	1.54331
	reCj31870	AT1G50650	Stigma-specific Stig1 family protein	8.26e-10
	reCj31886	not available		NA
	reCj31917	AT4G24210	F-box family protein(SLY1)	1.34e-26
	reCj32077	AT5G18403	Putative membrane lipoprotein	4.64669
	reCj32130	not available		NA
	reCj32165	AT1G64160	Disease resistance-responsive (dirigent-like protein) family protein(DIR5)	1.46e-14
	reCj32181	AT2G21100	Disease resistance-responsive (dirigent-like protein) family protein	1.46e-57
	reCj32195	AT1G73630	EF hand calcium-binding protein family	3.21e-17
	reCj32433	AT5G39190	germin-like protein 2(GER2)	9.06e-27
	reCj32444	AT2G16020	hypothetical protein	9.69528
	reCj32458	not available		NA
	reCj32489	not available		NA
	reCj32573	AT1G05835	PHD finger protein	1.86e-10
	reCj32630	AT1G47530	MATE efflux family protein	1.55e-82
	reCj32635	AT5G49190	sucrose synthase 2(SUS2)	0.00483516
	reCj32656	AT5G24890	stress response NST1-like protein	2.21264
	reCj32701	AT4G24130	DUF538 family protein (Protein of unknown function, DUF538)	7.74e-37
	reCj32812	AT3G22600	Bifunctional inhibitor/lipid-transfer protein/seed storage 2S albumin superfamily protein	6.03e-22
	reCj32831	AT1G04280	P-loop containing nucleoside triphosphate hydrolases superfamily protein	1.2356
	reCj32836	AT5G52390	PAR1 protein	1.07e-37
	reCj32845	AT3G19690	CAP (Cysteine-rich secretory proteins, Antigen 5, and Pathogenesis-related 1 protein) superfamily protein	1.16e-37
	reCj32862	AT3G18570	Oleosin family protein	1.7e-24
	reCj32951	AT1G44760	Adenine nucleotide alpha hydrolases-like superfamily protein	4.21e-41
	reCj33001	not available		NA
	reCj33340	AT3G55515	ROTUNDIFOLIA like 7(RTFL7)	0.000155168
	reCj33527	AT3G26125	cytochrome P450, family 86, subfamily C, polypeptide 2(CYP86C2)	2.25e-54
	reCj33667	not available		NA
	reCj33694	not available		NA
	reCj33783	AT5G02020	E3 ubiquitin-protein ligase RLIM-like protein(SIS)	0.172696
	reCj33865	not available		NA
	reCj34057	AT5G42170	SGNH hydrolase-type esterase superfamily protein	1.19e-13
	reCj34074	AT3G05550	Hypoxia-responsive family protein	3.37e-13
	reCj34153	AT3G55515	ROTUNDIFOLIA like 7(RTFL7)	5.11e-05
	reCj34171	AT1G06400	Ras-related small GTP-binding family protein(ARA-2)	4.48837
C4	reCj00011	AT1G18690	Galactosyl transferase GMA12/MNN10 family protein(XXT4)	2.52e-08
	reCj00069	AT4G33300	ADR1-like 1(ADR1-L1)	1.6e-06
	reCj00072	AT4G33300	ADR1-like 1(ADR1-L1)	5.6e-92
	reCj00076	AT4G33300	ADR1-like 1(ADR1-L1)	7.65e-74
	reCj00173	AT1G60690	NAD(P)-linked oxidoreductase superfamily protein	2.62e-152
	reCj00322	AT3G04220	Disease resistance protein (TIR-NBS-LRR class) family	2.72e-16
	reCj00372	AT5G01130	hypothetical protein (DUF674)	0.890266
	reCj00373	AT4G13780	methionine-tRNA ligase, putative / methionyl-tRNA synthetase, putative / MetRS	2.22175
	reCj00374	AT4G24620	phosphoglucose isomerase 1(PGI1)	0.979381
	reCj00377	AT3G25510	disease resistance protein (TIR-NBS-LRR class) family protein	3.55e-25
	reCj02442	AT1G76680	12-oxophytodienoate reductase 1(OPR1)	3.05e-56
	reCj03220	AT3G12740	ALA-interacting subunit 1(ALIS1)	2.64e-158
	reCj04210	AT5G64260	EXORDIUM like 2(EXL2)	5.4e-44
	reCj04960	AT1G49050	Eukaryotic aspartyl protease family protein	6.76e-84
	reCj05031	AT3G44480	Disease resistance protein (TIR-NBS-LRR class) family(RPP1)	5.76e-35
	reCj05596	AT4G33300	ADR1-like 1(ADR1-L1)	2.93e-150
	reCj06671	AT1G26480	general regulatory factor 12(GRF12)	1.48e-149
	reCj06898	AT2G36760	UDP-glucosyl transferase 73C2(UGT73C2)	4.64e-26
	reCj07049	AT1G62870	hypothetical protein	7.56437
	reCj07076	AT5G15300	Pentatricopeptide repeat (PPR) superfamily protein	0.160657
	reCj07704	AT1G48800	Terpenoid cyclases/Protein prenyltransferases superfamily protein	0.543355
	reCj08492	AT3G52430	alpha/beta-Hydrolases superfamily protein(PAD4)	9.31e-54
	reCj08496	AT1G27170	transmembrane receptors / ATP binding protein	3.36e-87
	reCj08633	AT1G72890	Disease resistance protein (TIR-NBS class)	1.85e-29
	reCj08712	AT4G11820	hydroxymethylglutaryl-CoA synthase / HMG-CoA synthase / 3-hydroxy-3-methylglutaryl coenzyme A synthase(HMGS)	0
	reCj08716	AT5G63580	flavonol synthase 2(FLS2)	0.0852084
	reCj08743	AT4G32300	S-domain-2 5(SD2-5)	3.6e-105
	reCj08991	AT3G50950	HOPZ-ACTIVATED RESISTANCE 1(ZAR1)	2.5e-50
	reCj09050	AT5G42800	dihydroflavonol 4-reductase(DFR)	2.48e-81
	reCj09056	AT1G65690	Late embryogenesis abundant (LEA) hydroxyproline-rich glycoprotein family	9.41e-48
	reCj09057	AT1G65690	Late embryogenesis abundant (LEA) hydroxyproline-rich glycoprotein family	1.21e-51
	reCj09058	AT1G65690	Late embryogenesis abundant (LEA) hydroxyproline-rich glycoprotein family	1.46e-61
	reCj09068	AT2G35490	Plastid-lipid associated protein PAP / fibrillin family protein	1.53e-90
	reCj09150	AT4G34050	S-adenosyl-L-methionine-dependent methyltransferases superfamily protein(CCoAOMT1)	9.6e-15
	reCj09250	AT3G11980	Jojoba acyl CoA reductase-related male sterility protein(MS2)	5.95e-06
	reCj09338	AT3G05500	Rubber elongation factor protein (REF)	1.2e-25
	reCj09706	AT3G07480	2Fe-2S ferredoxin-like superfamily protein	8.7e-56
	reCj09729	AT4G01150	CURVATURE THYLAKOID 1A-like protein	3.79e-22
	reCj10448	AT5G21990	Tetratricopeptide repeat (TPR)-like superfamily protein(TPR7)	2.23e-142
	reCj10469	AT3G14180	sequence-specific DNA binding transcription factor(ASIL2)	6.04e-33
	reCj10534	AT5G50890	alpha/beta-Hydrolases superfamily protein	1.81e-49
	reCj10649	AT1G09330	golgi apparatus membrane protein-like protein ECHIDNA protein	4.32e-70
	reCj10659	AT1G13930	oleosin-B3-like protein	0.105957
	reCj10732	AT1G68710	ATPase E1-E2 type family protein / haloacid dehalogenase-like hydrolase family protein	0
	reCj10942	AT4G17880	Basic helix-loop-helix (bHLH) DNA-binding family protein(MYC4)	7.77e-62
	reCj10973	AT4G28910	Putative interactor of JAZ(NINJA)	1e-25
	reCj11256	AT5G54380	protein kinase family protein(THE1)	0
	reCj11260	AT1G69550	disease resistance protein (TIR-NBS-LRR class)	8.4e-42
	reCj11516	AT1G48450	alanine-tRNA ligase, putative (DUF760)	6.77e-51
	reCj11517	AT1G48450	alanine-tRNA ligase, putative (DUF760)	9.76e-140
	reCj11542	AT4G33300	ADR1-like 1(ADR1-L1)	4.78e-101
	reCj11553	AT5G60200	TARGET OF MONOPTEROS 6(TMO6)	5.51e-30
	reCj11595	AT1G60500	Dynamin related protein 4C(DRP4C)	0
	reCj11624	AT1G17420	lipoxygenase 3(LOX3)	0
	reCj11656	AT1G56500	haloacid dehalogenase-like hydrolase family protein	0
	reCj11726	AT1G27170	transmembrane receptors / ATP binding protein	3.01e-61
	reCj11852	AT1G76160	SKU5 similar 5(sks5)	3.68e-157
	reCj11853	AT4G22010	SKU5 similar 4(sks4)	0
	reCj11927	AT3G48090	alpha/beta-Hydrolases superfamily protein(EDS1)	2.83e-55
	reCj11960	AT4G25160	U-box domain-containing protein kinase family protein	1.05e-169
	reCj12224	AT5G01320	Thiamine pyrophosphate dependent pyruvate decarboxylase family protein	0
	reCj12226	AT1G21270	wall-associated kinase 2(WAK2)	4.83e-113
	reCj12227	AT1G21270	wall-associated kinase 2(WAK2)	6.83e-112
	reCj12254	AT4G26640	WRKY family transcription factor family protein(WRKY20)	3.92e-92
	reCj12374	AT2G33580	Protein kinase superfamily protein(LYK5)	1.41e-112
	reCj12382	AT3G18440	aluminum-activated malate transporter 9(ALMT9)	1.34e-139
	reCj12410	AT3G48080	alpha/beta-Hydrolases superfamily protein	1.95e-61
	reCj12556	AT5G17680	disease resistance protein (TIR-NBS-LRR class)	1.98e-38
	reCj12584	AT1G08200	UDP-D-apiose/UDP-D-xylose synthase 2(AXS2)	0
	reCj12585	AT1G08200	UDP-D-apiose/UDP-D-xylose synthase 2(AXS2)	0
	reCj12626	AT4G31550	WRKY DNA-binding protein 11(WRKY11)	4.41e-53
	reCj12682	AT5G26340	Major facilitator superfamily protein(MSS1)	0
	reCj12683	AT5G26340	Major facilitator superfamily protein(MSS1)	0
	reCj12814	AT4G27600	pfkB-like carbohydrate kinase family protein(NARA5)	4.1e-170
	reCj12815	AT4G27600	pfkB-like carbohydrate kinase family protein(NARA5)	3.24e-170
	reCj12845	AT4G37483	hypothetical protein	2.43663
	reCj12928	AT3G48080	alpha/beta-Hydrolases superfamily protein	1.07e-57
	reCj12932	AT5G56420	F-box/RNI-like/FBD-like domains-containing protein	1.52e-18
	reCj13006	AT3G48990	AMP-dependent synthetase and ligase family protein(AAE3)	0
	reCj13104	AT1G69550	disease resistance protein (TIR-NBS-LRR class)	6.26e-19
[truncated: 3,974 more rows]
