# Supplementary material for: Transcriptome dynamics of rooting zone and aboveground parts of cuttings during adventitious root formation in Cryptomeria japonica D. Don
Source: BMC Plant Biol. 2018 Sep 19;18:201. doi: 10.1186/s12870-018-1401-7 (PMC6148763; doi:10.1186/s12870-018-1401-7)
Supplement: Supplementary file 6 — Table S3. Functional annotation in clusters in (A) “all”, (B) “base and middle” and (C) “needles”. (XLSX 22 kb) [file 12870_2018_1401_MOESM6_ESM.xlsx]

## Sheet: Additional file 6A
cluster	term name	accession	p-value
A1	defense response	GO:0006952	7.6e-08
	protein phosphorylation	GO:0006468	1.7e-05
	response to wounding	GO:0009611	0.00023
	signal transduction	GO:0007165	0.00048
	regulation of jasmonic acid mediated signaling pathway	GO:2000022	0.00052
	ethylene-activated signaling pathway	GO:0009873	0.00085
	metabolic process	GO:0008152	0.0022
	positive regulation of cell death	GO:0010942	0.003
	protein autophosphorylation	GO:0046777	0.0033
	membrane fusion	GO:0061025	0.0037
	response to chitin	GO:0010200	0.0038
A2	response to chitin	GO:0030244	0.0017
	mitochondrial transport	GO:0006839	0.0025
	protein phosphorylation	GO:0006468	0.0026
	ethylene-activated signaling pathway	GO:0009873	0.0032
	cell wall organization	GO:0071555	0.0055
	defense response	GO:0006952	0.0061
	cellulose biosynthetic process	GO:0030244	0.0088
A3	mRNA processing	GO:0006397	2.1e-06
	transcription, DNA-templated	GO:0006351	0.00011
	rRNA processing	GO:0006364	0.00019
	embryo sac development	GO:0009553	0.00034
	regulation of transcription, DNA-templated	GO:0006355	0.00089
	negative regulation of transcription, DNA-templated	GO:0045892	0.0061
	RNA splicing	GO:0008380	0.0093
	RNA secondary structure unwinding	GO:0010501	0.01
A4	vegetative to reproductive phase transition of meristem	GO:0010228	0.00061
	leaf senescence	GO:0010150	0.003
	ethylene biosynthetic process	GO:0009693	0.0045
A5	translation	GO:0006412	2.8e-10
	response to cadmium ion	GO:0046686	6e-10
	cytoplasmic translation	GO:0002181	3.4e-06
	glycolytic process	GO:0006096	0.00049
	ubiquitin-dependent protein catabolic process	GO:0006511	0.00062
	maturation of LSU-rRNA	GO:0000470	0.0019
	translational elongation	GO:0006414	0.003
	tricarboxylic acid cycle	GO:0006099	0.0032
	protein N-linked glycosylation via asparagine	GO:0018279	0.0069
	ribosome biogenesis	GO:0042254	0.0099
A6	RNA processing	GO:0006396	0.00042
	flavonoid glucuronidation	GO:0052696	0.00061
	flavonoid biosynthetic process	GO:0009813	0.0024
	regulation of transcription, DNA-templated	GO:0006355	0.0033
	sister chromatid cohesion	GO:0007062	0.0054
	mitotic sister chromatid cohesion	GO:0007064	0.0054
	virus induced gene silencing	GO:0009616	0.0054
	covalent chromatin modification	GO:0016569	0.0076
	maintenance of shoot apical meristem identity	GO:0010492	0.0089
	transcription, DNA-templated	GO:0006351	0.0092
	DNA mediated transformation	GO:0009294	0.0093
	secondary metabolite biosynthetic process	GO:0044550	0.0095
A7	signal transduction	GO:0007165	1.5e-05
	defense response	GO:0006952	0.00012
	protein retention in Golgi apparatus	GO:0045053	0.0039
	reciprocal meiotic recombination	GO:0007131	0.0055
	response to auxin	GO:0009733	0.0069
A8	plant-type secondary cell wall biogenesis	GO:0009834	1.4e-06
	defense response	GO:0006952	4.6e-06
	lignin catabolic process	GO:0046274	0.00026
	defense response to bacterium	GO:0042742	0.00044
	lignin biosynthetic process	GO:0009809	0.00062
	glucuronoxylan biosynthetic process	GO:0010417	0.0012
	signal transduction	GO:0007165	0.0023
	systemic acquired resistance	GO:0009627	0.0026
A9	defense response	GO:0006952	0.00057
	flavonoid biosynthetic process	GO:0009813	0.0017
	regulation of transcription, DNA-templated	GO:0006355	0.0024
	transcription, DNA-templated	GO:0006351	0.0039
	flavonoid glucuronidation	GO:0052696	0.0089
A10	photosynthesis	GO:0015979	1.1e-21
	oxidation-reduction process	GO:0055114	1e-09
	chlorophyll biosynthetic process	GO:0015995	1.6e-07
	thylakoid membrane organization	GO:0010027	1.6e-06
	chloroplast organization	GO:0009658	2.1e-05
	protein-chromophore linkage	GO:0018298	3.7e-05
	photosystem II assembly	GO:0010207	0.00013
	photosynthesis, light reaction	GO:0019684	0.00026
	photosynthesis, light harvesting in photosystem I	GO:0009768	0.00026
	response to blue light	GO:0009637	0.00047
	response to high light intensity	GO:0009644	0.00062
	photoinhibition	GO:0010205	0.00072
	response to red light	GO:0010114	0.001
	response to light stimulus	GO:0009416	0.0011
	response to cytokinin	GO:0009735	0.0011
	photosynthetic electron transport chain	GO:0009767	0.0016
	circadian rhythm	GO:0007623	0.0023
	protein import into chloroplast thylakoid membrane	GO:0045038	0.0024
	flavonoid biosynthetic process	GO:0009813	0.0028
	chlorophyll catabolic process	GO:0015996	0.0049
	nonphotochemical quenching	GO:0010196	0.0056
	cytochrome b6f complex assembly	GO:0010190	0.0056
	carotenoid biosynthetic process	GO:0016117	0.0068
	chaperone-mediated protein folding	GO:0061077	0.0068
	response to far red light	GO:0010218	0.0076
A11	NA		NA
A12	flavonoid biosynthetic process	GO:0009813	0.00043
	auxin-activated signaling pathway	GO:0009734	0.00097
	response to auxin	GO:0009733	0.0035
	drug transmembrane transport	GO:0006855	0.0036
	flavonoid glucuronidation	GO:0052696	0.0058
	polyamine transport	GO:0015846	0.0079
A13	translation	GO:0006412	4.3e-08
	fatty acid biosynthetic process	GO:0006633	1.2e-07
	cell wall organization	GO:0071555	0.00032
	cell redox homeostasis	GO:0045454	0.00062
	ribosome biogenesis	GO:0042254	0.00079
	ATP synthesis coupled proton transport	GO:0015986	0.0008
	glycerol ether metabolic process	GO:0006662	0.0008
	sulfate assimilation	GO:0000103	0.0022
	transport	GO:0006810	0.005
	cellular response to oxidative stress	GO:0034599	0.0066

## Sheet: Additional file 6B
cluster	term name	accession	p-value
B1	translation	GO:0006412	0.0025
	MAPK cascade	GO:0000165	0.003
B2	defense response	GO:0006952	2.1e-10
	plant-type secondary cell wall biogenesis	GO:0009834	1.5e-08
	cell wall organization	GO:0071555	4.6e-06
	glucuronoxylan biosynthetic process	GO:0010417	8.6e-05
	microtubule-based process	GO:0007017	0.00011
	xylan biosynthetic process	GO:0045492	0.00037
	cellulose biosynthetic process	GO:0030244	0.00057
	stomatal closure	GO:0090332	0.00064
	signal transduction	GO:0007165	0.00068
	lignin catabolic process	GO:0046274	0.0022
	cortical microtubule organization	GO:0043622	0.0054
	biosynthetic process	GO:0009058	0.0057
	response to cold	GO:0009409	0.0074
B3	protein phosphorylation	GO:0006468	3.1e-05
	transmembrane receptor protein tyrosine kinase signaling pathway	GO:0007169	0.00013
	defense response	GO:0006952	0.00066
	flavonoid biosynthetic process	GO:0009813	0.0023
	flavonoid glucuronidation	GO:0052696	0.0042
B4	photosynthesis	GO:0015979	1.6e-16
	oxidation-reduction process	GO:0055114	1.3e-08
	photosystem II assembly	GO:0010207	0.00012
	cell redox homeostasis	GO:0045454	0.00014
	response to cytokinin	GO:0009735	0.00042
	thylakoid membrane organization	GO:0010027	0.00043
	chloroplast organization	GO:0009658	0.00055
	photosynthesis, light harvesting in photosystem I	GO:0009768	0.0012
	photosynthesis, light reaction	GO:0019684	0.0012
	flavonoid biosynthetic process	GO:0009813	0.0017
	photoinhibition	GO:0010205	0.0033
	protein-chromophore linkage	GO:0018298	0.0035
	cellular response to oxidative stress	GO:0034599	0.0045
	defense response to bacterium	GO:0042742	0.006
	photosynthetic electron transport chain	GO:0009767	0.007
	phylloquinone biosynthetic process	GO:0042372	0.007
	photosynthetic electron transport in photosystem II	GO:0009772	0.0077
	protein import into chloroplast thylakoid membrane	GO:0045038	0.0077
	response to high light intensity	GO:0009644	0.0081
B5	defense response	GO:0006952	2.1e-07
	protein phosphorylation	GO:0006468	2.1e-06
	response to chitin	GO:0010200	2.5e-06
	response to salicylic acid	GO:0009751	0.00011
	protein autophosphorylation	GO:0046777	0.00013
	cell adhesion	GO:0007155	0.00019
	signal transduction	GO:0007165	0.00044
	positive regulation of cell death	GO:0010942	0.0007
	abscisic acid-activated signaling pathway	GO:0009738	0.0039
	ethylene-activated signaling pathway	GO:0009873	0.0048
	positive regulation of transcription, DNA-templated	GO:0045893	0.0052
	calcium-mediated signaling	GO:0019722	0.0072
	pectin biosynthetic process	GO:0045489	0.0072
	carbohydrate biosynthetic process	GO:0016051	0.0096
	regulation of jasmonic acid mediated signaling pathway	GO:2000022	0.0096
B6	NA		NA
B7	flavonoid biosynthetic process	GO:0009813	2.1e-08
	flavonoid glucuronidation	GO:0052696	3.8e-06
	metabolic process	GO:0008152	9.5e-05
	transcription, DNA-templated	GO:0006351	0.0012
	regulation of transcription, DNA-templated	GO:0006355	0.0035
B8	translation	GO:0006412	5.6e-16
	ribosome biogenesis	GO:0042254	3.8e-10
	ribosomal small subunit assembly	GO:0000028	0.0004
	ethylene-activated signaling pathway	GO:0009873	0.0013
	translational elongation	GO:0006414	0.006
	cytoplasmic translation	GO:0002181	0.0092
B9	response to cadmium ion	GO:0046686	1.6e-08
	tricarboxylic acid cycle	GO:0006099	0.0053
	pollen tube reception	GO:0010483	0.0093
B10	response to cadmium ion	GO:0046686	0.00012
	branched-chain amino acid biosynthetic process	GO:0009082	0.0002
	fatty acid beta-oxidation using acyl-CoA dehydrogenase	GO:0033539	0.00058
	lipid homeostasis	GO:0055088	0.0016
	leucine biosynthetic process	GO:0009098	0.0034
	maturation of LSU-rRNA	GO:0000470	0.0036
	ER-associated ubiquitin-dependent protein catabolic process	GO:0030433	0.0056
	ethylene biosynthetic process	GO:0009693	0.0063
	metabolic process	GO:0008152	0.0066
	regulation of translation	GO:0006417	0.008
B11	regulation of transcription, DNA-templated	GO:0006355	0.0003
	mRNA processing	GO:0006397	0.0017
	tryptophan biosynthetic process	GO:0000162	0.0026
	DNA topological change	GO:0006265	0.0026
	vegetative to reproductive phase transition of meristem	GO:0010228	0.0048
	defense response	GO:0006952	0.0072
	transcription, DNA-templated	GO:0006351	0.0073
	response to auxin	GO:0009733	0.0075
	DNA repair	GO:0006281	0.0081
	regulation of cell shape	GO:0008360	0.0099
B12	microtubule-based movement	GO:0007018	4.8e-10
	DNA replication	GO:0006260	3.1e-08
	cell division	GO:0051301	4.6e-08
	DNA recombination	GO:0006310	1.7e-06
	mitotic chromosome condensation	GO:0007076	2.8e-06
	cell cycle	GO:0007049	5.7e-06
	DNA replication initiation	GO:0006270	6.2e-06
	mitotic nuclear division	GO:0000278	8.2e-06
	regulation of cell cycle	GO:0051726	4.9e-05
	cytokinesis by cell plate formation	GO:0000911	0.00029
	chromosome separation	GO:0051304	0.00063
	DNA unwinding involved in DNA replication	GO:0006268	0.0009
	DNA repair	GO:0006281	0.001
	double-strand break repair via homologous recombination	GO:0000724	0.0012
	protein phosphorylation	GO:0006468	0.0012
	telomere maintenance	GO:0000723	0.0029
	flavonoid biosynthetic process	GO:0009813	0.0035
	mismatch repair	GO:0006298	0.0043
	cellular response to DNA damage stimulus	GO:0006974	0.0047

## Sheet: Additional file 6C
cluster	term name	accession	p-value
C1	response to cadmium ion	GO:0046686	0.00068
C2	translation	GO:0006412	1.1e-16
	cell division	GO:0051301	9.7e-09
	cytoplasmic translation	GO:0002181	1.9e-07
	ribosome biogenesis	GO:0042254	7e-07
	regulation of cell cycle	GO:0051726	2.9e-06
	microtubule-based movement	GO:0007018	2.3e-05
	mitotic nuclear division	GO:0000278	0.00022
	mitotic chromosome condensation	GO:0007076	0.00062
	cytokinesis by cell plate formation	GO:0000911	0.0015
	chromatin silencing	GO:0006342	0.0018
	vesicle-mediated transport	GO:0016192	0.0021
	cell cycle	GO:0007049	0.0021
C3	lipid catabolic process	GO:0016042	1e-08
	wax biosynthetic process	GO:0010025	1.6e-06
	oxidation-reduction process	GO:0055114	1.7e-06
	cuticle development	GO:0042335	1.6e-05
	DNA replication initiation	GO:0006270	7.3e-05
	fatty acid biosynthetic process	GO:0006633	8.1e-05
	cell wall organization	GO:0071555	0.0022
	DNA replication	GO:0006260	0.0033
	metabolic process	GO:0008152	0.0034
	cellulose catabolic process	GO:0030245	0.0064
	very long-chain fatty acid metabolic process	GO:0000038	0.0093
C4	defense response	GO:0006952	4.1e-16
	response to chitin	GO:0010200	1.4e-06
	response to wounding	GO:0009611	2.9e-05
	signal transduction	GO:0007165	3.3e-05
	protein phosphorylation	GO:0006468	0.00034
	regulation of jasmonic acid mediated signaling pathway	GO:2000022	0.0004
	response to salicylic acid	GO:0009751	0.0005
	ethylene-activated signaling pathway	GO:0009873	0.001
	positive regulation of cell death	GO:0010942	0.0056
	response to abscisic acid	GO:0009737	0.0083
C5	defense response	GO:0006952	0.0001
	transmembrane receptor protein tyrosine kinase signaling pathway	GO:0007169	0.00097
	secondary metabolite biosynthetic process	GO:0044550	0.0011
	cell wall organization	GO:0071555	0.0023
	protein phosphorylation	GO:0006468	0.0044
	dipeptide transport	GO:0042938	0.0095
	glycoside catabolic process	GO:0016139	0.0095
	glycosylceramide catabolic process	GO:0046477	0.0095
C6	oxidation-reduction process	GO:0055114	1.6e-07
	photosynthesis	GO:0015979	9.5e-05
	defense response	GO:0006952	0.00018
	photosynthetic electron transport in photosystem I	GO:0009773	0.0002
	signal transduction	GO:0007165	0.00022
	protein phosphorylation	GO:0006468	0.00026
	defense response to bacterium	GO:0042742	0.00031
	lignin biosynthetic process	GO:0009809	0.0011
	response to light stimulus	GO:0009416	0.0015
	plant-type secondary cell wall biogenesis	GO:0009834	0.0018
	lignin catabolic process	GO:0046274	0.0035
C7	regulation of transcription, DNA-templated	GO:0006355	4.4e-15
	transcription, DNA-templated	GO:0006351	1e-12
	protein phosphorylation	GO:0006468	1e-08
	transmembrane receptor protein tyrosine kinase signaling pathway	GO:0007169	4.6e-06
	flavonoid biosynthetic process	GO:0009813	1e-05
	regulation of transcription from RNA polymerase II promoter	GO:0006357	2.2e-05
	flavonoid glucuronidation	GO:0052696	2.6e-05
	protein ubiquitination	GO:0016567	7.4e-05
	cell differentiation	GO:0030154	0.002
	oligopeptide transport	GO:0006857	0.0022
	production of miRNAs involved in gene silencing by miRNA	GO:0035196	0.0028
	auxin polar transport	GO:0009926	0.0032
	secondary metabolite biosynthetic process	GO:0044550	0.0048
	response to auxin	GO:0009733	0.0054
	drug transmembrane transport	GO:0006855	0.0069
	gene silencing by RNA	GO:0031047	0.0085
C8	protein phosphorylation	GO:0006468	3.6e-09
	flavonoid biosynthetic process	GO:0009813	1.3e-06
	flavonoid glucuronidation	GO:0052696	2.3e-06
	transmembrane receptor protein tyrosine kinase signaling pathway	GO:0007169	1.3e-05
	signal transduction	GO:0007165	0.00064
	root development	GO:0048364	0.0027
	auxin-activated signaling pathway	GO:0009734	0.0034
	metabolic process	GO:0008152	0.0077
