# Supplementary material for: Transcriptome dynamics of rooting zone and aboveground parts of cuttings during adventitious root formation in Cryptomeria japonica D. Don
Source: BMC Plant Biol. 2018 Sep 19;18:201. doi: 10.1186/s12870-018-1401-7 (PMC6148763; doi:10.1186/s12870-018-1401-7)
Supplement: Supplementary file 7 — Table S4. Annotation of the top 100 genes with the largest principal component 1 (PC1) coefficients. (XLSX 16 kb) [file 12870_2018_1401_MOESM7_ESM.xlsx]

## Sheet: Additional file 7
Measurement ID	TAIR_ID	Gene Name	E-value	Coefficient
reCj15810	AT4G03140	NAD(P)-binding Rossmann-fold superfamily protein	2.16e-63	0.0676312
reCj32787	AT1G24020	MLP-like protein 423(MLP423)	0.016078	0.0624175
reCj30314	AT1G18250	Pathogenesis-related thaumatin superfamily protein(ATLP-1)	4.25e-29	0.057728
reCj22195	AT1G64880	Ribosomal protein S5 family protein	0.00138554	0.0572871
reCj15811	AT4G03140	NAD(P)-binding Rossmann-fold superfamily protein	9.42e-60	0.0546511
reCj26574	AT4G23340	2-oxoglutarate (2OG) and Fe(II)-dependent oxygenase superfamily protein	2.33e-43	0.0533611
reCj22167	AT5G66460	Glycosyl hydrolase superfamily protein(MAN7)	0.547591	0.0527333
reCj17987	AT1G15520	pleiotropic drug resistance 12(ABCG40)	0	0.0513321
reCj29801	AT5G25280	serine-rich protein-like protein	1.01e-27	0.0513317
reCj33076	AT5G60900	receptor-like protein kinase 1(RLK1)	4.44e-13	0.0511087
reCj16012	AT4G14440	3-hydroxyacyl-CoA dehydratase 1(HCD1)	1.59e-39	0.0494868
reCj23720	AT5G61890	Integrase-type DNA-binding superfamily protein	6.66e-19	0.0459202
reCj32627	AT1G24020	MLP-like protein 423(MLP423)	2.01e-07	0.0457545
reCj30788	AT1G56130	Leucine-rich repeat transmembrane protein kinase	5.94e-41	0.0451331
reCj29412	AT1G78380	glutathione S-transferase TAU 19(GSTU19)	3.15e-60	0.0450186
reCj22559	AT1G18140	laccase 1(LAC1)	0	0.0449989
reCj23712	AT1G05675	UDP-Glycosyltransferase superfamily protein	6.31e-84	0.044949
reCj16720	AT1G24020	MLP-like protein 423(MLP423)	0.037193	0.0438995
reCj30462	AT1G71520	Integrase-type DNA-binding superfamily protein	1.26e-11	0.0422188
reCj08658	AT5G15870	glycosyl hydrolase family 81 protein	0	0.0417767
reCj24166	AT1G77120	alcohol dehydrogenase 1(ADH1)	0	0.0408142
reCj22029	AT5G07990	Cytochrome P450 superfamily protein(TT7)	8.55e-119	0.0407438
reCj33318	AT2G37750	hypothetical protein	0.00408365	0.0405485
reCj21195	AT2G34500	cytochrome P450, family 710, subfamily A, polypeptide 1(CYP710A1)	0	0.0405344
reCj32832	AT2G15780	Cupredoxin superfamily protein	1.23e-30	0.0401964
reCj13386	AT2G46750	D-arabinono-1,4-lactone oxidase family protein(GulLO2)	3.05e-100	0.0401572
reCj31839	AT1G62305	Core-2/I-branching beta-1,6-N-acetylglucosaminyltransferase family protein	1.16808	0.0399961
reCj00173	AT1G60690	NAD(P)-linked oxidoreductase superfamily protein	2.62e-152	0.039886
reCj33520	AT4G32870	Polyketide cyclase/dehydrase and lipid transport superfamily protein	1.41e-06	0.0393926
reCj30863	AT1G30650	WRKY DNA-binding protein 14(WRKY14)	1.05e-44	0.0393192
reCj23903	AT2G45210	SAUR-like auxin-responsive protein family(SAUR36)	7.78663	0.0389498
reCj33232	AT2G17880	Chaperone DnaJ-domain superfamily protein	4.43e-22	0.0386266
reCj08837	AT5G54160	O-methyltransferase 1(OMT1)	4.33e-141	0.03755
reCj16212	AT5G06320	NDR1/HIN1-like 3(NHL3)	2.72e-20	0.037539
reCj22371	AT5G07990	Cytochrome P450 superfamily protein(TT7)	9.93e-131	0.0374648
reCj31057	AT5G53370	pectin methylesterase PCR fragment F(PMEPCRF)	1.07e-130	0.0374646
reCj16013	AT4G14440	3-hydroxyacyl-CoA dehydratase 1(HCD1)	6.47e-47	0.0371405
reCj23062	AT2G36780	UDP-Glycosyltransferase superfamily protein	7.99e-73	0.036538
reCj25195	AT1G05010	ethylene-forming enzyme(EFE)	3.65e-111	0.0360275
reCj13387	AT2G46750	D-arabinono-1,4-lactone oxidase family protein(GulLO2)	3.54e-90	0.0357498
reCj24504	AT1G77120	alcohol dehydrogenase 1(ADH1)	0	0.0357164
reCj23130	AT5G49700	Putative AT-hook DNA-binding family protein	7.73e-51	0.0356371
reCj19574	AT4G27410	NAC (No Apical Meristem) domain transcriptional regulator superfamily protein(RD26)	2.54e-80	0.0351171
reCj34139	AT3G29970	B12D protein	4.78e-31	0.0350762
reCj31371	AT4G25410	basic helix-loop-helix (bHLH) DNA-binding superfamily protein	0.0209185	0.0350729
reCj21214	AT2G39210	Major facilitator superfamily protein	0	0.034968
reCj28978	AT5G52390	PAR1 protein	1.13e-47	0.0348644
reCj21279	AT3G13790	Glycosyl hydrolases family 32 protein(ATBFRUCT1)	0	0.0348439
reCj23757	AT1G01720	NAC (No Apical Meristem) domain transcriptional regulator superfamily protein(ATAF1)	5.14e-90	0.0348121
reCj22240	AT5G07990	Cytochrome P450 superfamily protein(TT7)	6.15e-126	0.0345353
reCj26533	AT1G71695	Peroxidase superfamily protein	2.58e-119	0.034424
reCj27104	AT3G19010	2-oxoglutarate (2OG) and Fe(II)-dependent oxygenase superfamily protein	2.63e-47	0.0341293
reCj28164	AT2G22880	VQ motif-containing protein	0.166639	0.0339831
reCj26980	AT1G18280	Bifunctional inhibitor/lipid-transfer protein/seed storage 2S albumin superfamily protein	3.99e-05	0.0339493
reCj24345	AT4G22810	Putative AT-hook DNA-binding family protein	1.63e-50	0.0338539
reCj21838	AT3G48990	AMP-dependent synthetase and ligase family protein(AAE3)	0	0.0337656
reCj29324	AT4G14746	neurogenic locus notch-like protein	3.61e-24	0.0335974
reCj24061	AT4G01070	UDP-Glycosyltransferase superfamily protein(GT72B1)	9.2e-110	0.03359
reCj09258	AT1G24020	MLP-like protein 423(MLP423)	1.03e-06	0.033249
reCj12224	AT5G01320	Thiamine pyrophosphate dependent pyruvate decarboxylase family protein	0	0.0331664
reCj20311	AT5G06839	bZIP transcription factor family protein(TGA10)	7.93e-131	0.0329906
reCj28313	AT4G17030	expansin-like B1(EXLB1)	2.57e-53	0.0326648
reCj24218	AT5G66770	GRAS family transcription factor	2.41e-61	0.0324336
reCj26915	AT1G77330	2-oxoglutarate (2OG) and Fe(II)-dependent oxygenase superfamily protein	3.81e-93	0.0323186
reCj23361	AT2G28080	UDP-Glycosyltransferase superfamily protein	6.3e-111	-0.0325591
reCj29920	AT3G16250	NDH-dependent cyclic electron flow 1(PnsB3)	2.36e-21	-0.0328065
reCj21026	AT1G56130	Leucine-rich repeat transmembrane protein kinase	0	-0.0331197
reCj09729	AT4G01150	CURVATURE THYLAKOID 1A-like protein	3.79e-22	-0.0332251
reCj25650	AT2G38920	SPX (SYG1/Pho81/XPR1) domain-containing protein / zinc finger (C3HC4-type RING finger) protein-like protein	4.57e-66	-0.0333734
reCj21535	AT1G23010	Cupredoxin superfamily protein(LPR1)	0	-0.0334882
reCj20039	AT5G24120	sigma factor E(SIGE)	8.24e-100	-0.0338207
reCj17180	AT3G17210	heat stable protein 1(HS1)	7.17e-37	-0.034022
reCj27187	AT3G47470	light-harvesting chlorophyll-protein complex I subunit A4(LHCA4)	4.27e-135	-0.0340562
reCj00050	not available		NA	-0.0341711
reCj20897	AT2G30950	FtsH extracellular protease family(VAR2)	0	-0.0343915
reCj20495	AT5G06740	Concanavalin A-like lectin protein kinase family protein	1.69e-133	-0.0346177
reCj21462	AT1G25510	Eukaryotic aspartyl protease family protein	2.12e-121	-0.0348544
reCj30113	AT1G53680	glutathione S-transferase TAU 28(GSTU28)	1.19e-47	-0.0352063
reCj29478	AT4G12800	photosystem I subunit l(PSAL)	6.71e-84	-0.0354255
reCj17392	AT3G12500	basic chitinase(HCHIB)	0.0113473	-0.0356239
reCj34186	AT5G43150	elongation factor	0.0508252	-0.0356267
reCj19312	AT1G67720	Leucine-rich repeat protein kinase family protein	2.82e-145	-0.0360999
reCj14254	AT1G30520	acyl-activating enzyme 14(AAE14)	6e-162	-0.0362179
reCj31383	AT2G47400	CP12 domain-containing protein 1(CP12-1)	2.11e-25	-0.0367269
reCj21867	AT4G37930	serine transhydroxymethyltransferase 1(SHM1)	0	-0.0370328
reCj30590	AT1G52270	hypothetical protein	0.548689	-0.0378794
reCj17393	AT3G12500	basic chitinase(HCHIB)	0.00743618	-0.038124
reCj28559	AT1G60950	2Fe-2S ferredoxin-like superfamily protein(FED A)	1.29e-37	-0.038355
reCj19811	AT5G49730	ferric reduction oxidase 6(FRO6)	0	-0.0384708
reCj23138	AT3G02645	transmembrane protein, putative (DUF247)	1.1e-102	-0.0385595
reCj30690	not available		NA	-0.0394977
reCj31935	AT3G26740	CCR-like protein(CCL)	6.38e-24	-0.039891
reCj12899	AT1G73220	organic cation/carnitine transporter1(OCT1)	3.59e-153	-0.0413153
reCj31558	AT2G30570	photosystem II reaction center W(PSBW)	3.29e-11	-0.04146
reCj22742	AT1G25510	Eukaryotic aspartyl protease family protein	2.16e-125	-0.0415006
reCj09225	AT3G21055	photosystem II subunit T(PSBTN)	1.01e-09	-0.042767
reCj27108	AT2G14620	xyloglucan endotransglucosylase/hydrolase 10(XTH10)	6.34e-108	-0.0441633
reCj30532	AT1G22630	SSUH2-like protein	7.72e-20	-0.044233
reCj07033	AT2G21330	fructose-bisphosphate aldolase 1(FBA1)	0	-0.0448968
reCj14728	AT1G60390	polygalacturonase 1(PG1)	1.06e-16	-0.060223
