# Supplementary material for: Transcriptome dynamics of rooting zone and aboveground parts of cuttings during adventitious root formation in Cryptomeria japonica D. Don
Source: BMC Plant Biol. 2018 Sep 19;18:201. doi: 10.1186/s12870-018-1401-7 (PMC6148763; doi:10.1186/s12870-018-1401-7)
Supplement: Supplementary file 8 — Table S5. Functional enrichment annotations for the top 100 genes with the largest PC1. (XLSX 10 kb) [file 12870_2018_1401_MOESM8_ESM.xlsx]

## Sheet: Additional file 8
Coefficient	term name	accession	p-value
Positive	oxidation-reduction process	GO:0055114	0.0001
	flavonoid biosynthetic process	GO:0009813	0.002
	metabolic process	GO:0008152	0.0044
	transcription, DNA-templated	GO:0006351	0.013
	lignin biosynthetic process	GO:0009809	0.016
	regulation of transcription, DNA-templated	GO:0006355	0.021
	ethylene biosynthetic process	GO:0009693	0.054
	defense response to fungus	GO:0050832	0.067
	response to wounding	GO:0009611	0.085
Negative	photosynthesis	GO:0015979	0.00095
	response to light stimulus	GO:0009416	0.0018
	ion transport	GO:0006811	0.078
