# Supplementary material for: Transcriptome dynamics of rooting zone and aboveground parts of cuttings during adventitious root formation in Cryptomeria japonica D. Don
Source: BMC Plant Biol. 2018 Sep 19;18:201. doi: 10.1186/s12870-018-1401-7 (PMC6148763; doi:10.1186/s12870-018-1401-7)
Supplement: Supplementary file 9 — Table S6. Annotation for adventitious root formation related genes included in list 2′ for “base and middle”. Gene names are given by DAVID. (XLSX 11 kb) [file 12870_2018_1401_MOESM9_ESM.xlsx]

## Sheet: Additional file 9
Measurement ID	TAIR_ID	Gene Name	E-value
reCj17903	AT1G19220	auxin response factor 19 (ARF19)	0
reCj17966	AT1G19220	auxin response factor 19 (ARF19)	0
reCj18164	AT5G62000	auxin response factor 2 (ARF2)	0
reCj18202	AT5G62000	auxin response factor 2 (ARF2)	0
reCj18233	AT5G60450	auxin response factor 4 (ARF4)	3.13e-142
reCj18260	AT5G62000	auxin response factor 2 (ARF2)	0
reCj18418	AT4G30080	auxin response factor 16 (ARF16)	0
reCj18461	AT5G62000	auxin response factor 2 (ARF2)	0
reCj18596	AT5G62000	auxin response factor 2 (ARF2)	0
reCj18826	AT1G30330	auxin response factor 6 (ARF6)	0
reCj19155	AT5G60450	auxin response factor 4 (ARF4)	7.99e-140
reCj22862	AT4G03400	Auxin-responsive GH3 family protein (DFL2)	2.1e-99
reCj23831	AT2G46370	Auxin-responsive GH3 family protein (JAR1)	4.19e-168
reCj18758	AT1G70940	Auxin efflux carrier family protein (PIN3)	0
reCj20172	AT5G57090	Auxin efflux carrier family protein (EIR1)	0
reCj18133	AT3G16857	response regulator 1 (RR1)	3.93e-117
reCj18674	AT4G16110	response regulator 2 (RR2)	5.17e-110
reCj19270	AT4G16110	response regulator 2 (RR2)	7.49e-74
reCj27651	AT3G57040	response regulator 9 (ARR9)	9.29e-39
reCj23597	AT4G37650	GRAS family transcription factor (SHR)	5.19e-72
reCj24821	AT4G37650	GRAS family transcription factor (SHR)	7.25e-55
reCj19040	AT1G21450	SCARECROW-like 1 (SCL1)	3.06e-168
reCj19429	AT1G55580	GRAS family transcription factor (LAS)	1.44e-89
reCj19489	AT1G21450	SCARECROW-like 1 (SCL1)	5.34e-145
reCj20794	AT3G54220	GRAS family transcription factor (SCR)	8.78e-164
reCj22196	AT1G50420	scarecrow-like 3 (SCL3)	3.84e-68
reCj20044	AT1G30100	nine-cis-epoxycarotenoid dioxygenase 5 (NCED5)	0
reCj21538	AT3G63520	carotenoid cleavage dioxygenase 1 (CCD1)	0
reCj22901	AT4G19170	nine-cis-epoxycarotenoid dioxygenase 4 (NCED4)	3.98e-149
reCj19463	AT1G77760	nitrate reductase 1 (NIA1)	0
reCj25195	AT1G05010	ethylene-forming enzyme (EFE)	3.65e-111
reCj26915	AT1G77330	2-oxoglutarate (2OG) and Fe(II)-dependent oxygenase superfamily protein	3.81e-93
reCj31127	AT1G77330	2-oxoglutarate (2OG) and Fe(II)-dependent oxygenase superfamily protein	3.39e-88
reCj17974	AT3G51770	tetratricopeptide repeat (TPR)-containing protein (ETO1)	0
